# Supplementary material for: A Cellular Resolution Spatial Transcriptomic Landscape of the Medial Structures in Postnatal Mouse Brain
Source: Front Cell Dev Biol. 2022 May 17;10:878346. doi: 10.3389/fcell.2022.878346 (PMC9152126; doi:10.3389/fcell.2022.878346)
Supplement: Supplementary file 1 [file Table2.XLSX]

## Sheet: MouseBrain_P7_Bin50_annotated_f
Table 2. Differential expression of the anatomical region for the P7 mouse brain section 1 at bin 50 resolution.
p_val	avg_log2FC	pct.1	pct.2	p_val_adj	cluster	gene
0	4.58867	1	0.472	0	Fiber tract	Plp1
0	4.5127	1	0.666	0	Fiber tract	Mbp
0	3.9276	0.984	0.27	0	Fiber tract	Mobp
0	3.90571	0.99	0.302	0	Fiber tract	Mag
0	3.12098	0.935	0.185	0	Fiber tract	Cldn11
0	3.10362	0.982	0.385	0	Fiber tract	Cnp
0	2.53176	0.959	0.448	0	Fiber tract	Sirt2
0	2.51619	0.802	0.1	0	Fiber tract	Ugt8a
0	2.43597	0.732	0.089	0	Fiber tract	Trf
0	2.33956	0.689	0.236	0	Fiber tract	Gfap
0	2.33043	0.69	0.053	0	Fiber tract	Mog
0	2.30042	0.611	0.041	0	Fiber tract	Mal
0	2.24463	0.712	0.127	0	Fiber tract	Gsn
0	2.10415	0.854	0.319	0	Fiber tract	S100b
0	2.03001	0.744	0.132	0	Fiber tract	Pllp
0	1.95797	0.748	0.186	0	Fiber tract	Arpc1b
0	1.94485	0.795	0.272	0	Fiber tract	Nfasc
0	1.87389	0.599	0.05	0	Fiber tract	Gm20425
0	1.87105	0.689	0.163	0	Fiber tract	Bcas1
0	1.86595	0.806	0.264	0	Fiber tract	Enpp2
0	1.86183	0.643	0.102	0	Fiber tract	Gltp
0	1.74324	0.68	0.169	0	Fiber tract	Tspan2
0	1.68971	0.861	0.422	0	Fiber tract	Tsc22d4
0	1.68553	0.658	0.167	0	Fiber tract	Cmtm5
0	1.67283	0.692	0.216	0	Fiber tract	Apod
0	1.65663	0.527	0.058	0	Fiber tract	9630013A20Rik
0	1.59353	0.549	0.115	0	Fiber tract	Grb14
0	1.48977	0.543	0.095	0	Fiber tract	Sema4d
0	1.47399	0.457	0.053	0	Fiber tract	Pdlim2
0	1.46398	0.541	0.12	0	Fiber tract	Plekhb1
0	1.4488	0.423	0.029	0	Fiber tract	Gjc2
0	1.44609	0.436	0.05	0	Fiber tract	Enpp6
0	1.41521	0.422	0.033	0	Fiber tract	Ppp1r14a
0	1.36361	0.853	0.505	0	Fiber tract	Qk
0	1.36306	0.857	0.549	0	Fiber tract	Taldo1
0	1.34675	0.838	0.469	0	Fiber tract	Olig1
0	1.33121	0.794	0.447	0	Fiber tract	Tubb4a
0	1.30794	0.562	0.193	0	Fiber tract	Secisbp2l
0	1.25423	0.394	0.028	0	Fiber tract	Fa2h
0	1.24477	0.451	0.112	0	Fiber tract	Gm20458
0	1.243	0.532	0.192	0	Fiber tract	Tmeff2
0	1.2306	0.506	0.201	0	Fiber tract	Tmem141
0	1.22546	0.472	0.149	0	Fiber tract	Gamt
0	1.22544	0.649	0.298	0	Fiber tract	Shisa4
0	1.17103	0.563	0.225	0	Fiber tract	Rap1a
0	1.1647	0.536	0.198	0	Fiber tract	Sema6a
0	1.16117	0.426	0.096	0	Fiber tract	Sox10
0	1.139	0.451	0.118	0	Fiber tract	Cers2
0	1.12659	0.458	0.142	0	Fiber tract	2022-09-04
0	1.12531	0.55	0.224	0	Fiber tract	Sh3gl3
0	1.10818	0.551	0.231	0	Fiber tract	Gng12
0	1.10271	0.667	0.316	0	Fiber tract	Aqp4
0	1.10178	0.394	0.09	0	Fiber tract	Hist1h1c
0	1.0959	0.703	0.369	0	Fiber tract	Cep85l
0	1.08733	0.398	0.108	0	Fiber tract	Card19
0	1.08598	0.404	0.105	0	Fiber tract	Josd2
0	1.08293	0.37	0.06	0	Fiber tract	Elovl1
0	1.05277	0.481	0.178	0	Fiber tract	Hist1h2bc
0	1.00347	0.982	0.902	0	Fiber tract	Scd2
0	0.994665	0.428	0.133	0	Fiber tract	Slc44a1
0	0.989583	0.272	0.013	0	Fiber tract	Ermn
0	0.980736	0.34	0.065	0	Fiber tract	Gpr17
0	0.979478	0.364	0.095	0	Fiber tract	Itpr2
0	0.978525	0.968	0.862	0	Fiber tract	Mt1
0	0.951224	0.387	0.118	0	Fiber tract	Plekha1
0	0.949791	0.477	0.17	0	Fiber tract	Csrp1
0	0.934559	0.442	0.135	0	Fiber tract	Dbndd2
0	0.933754	0.382	0.094	0	Fiber tract	Tns3
0	0.929083	0.324	0.045	0	Fiber tract	Gal3st1
0	0.917781	0.198	0.03	0	Fiber tract	Myoc
0	0.887718	0.214	0.04	0	Fiber tract	Hoxa5
0	0.858605	0.27	0.022	0	Fiber tract	Myrf
0	0.836556	1	0.998	0	Fiber tract	Apoe
0	0.800681	0.256	0.016	0	Fiber tract	Tmem88b
0	0.800285	0.214	0.012	0	Fiber tract	Gjb1
0	0.786286	0.25	0.025	0	Fiber tract	Plxnb3
0	0.757313	0.244	0.034	0	Fiber tract	Tspan15
0	0.744283	0.204	0.008	0	Fiber tract	Tmem125
0	0.731514	0.229	0.027	0	Fiber tract	Bfsp2
0	0.72939	0.252	0.032	0	Fiber tract	Cpox
0	0.726554	0.249	0.039	0	Fiber tract	Rnf122
0	0.716195	0.194	0.017	0	Fiber tract	1700047M11Rik
0	0.714131	0.206	0.013	0	Fiber tract	Nkx6-2
0	0.698625	0.225	0.04	0	Fiber tract	Gpr37
0	0.692637	0.171	0.008	0	Fiber tract	Opalin
0	0.685393	0.223	0.028	0	Fiber tract	Gjc3
0	0.674149	0.232	0.045	0	Fiber tract	Jam3
0	0.670576	0.182	0.017	0	Fiber tract	Elovl7
0	0.646894	0.193	0.026	0	Fiber tract	Bace2
0	0.633935	0.149	0.007	0	Fiber tract	Hapln2
0	0.626582	0.216	0.041	0	Fiber tract	Otud7b
0	0.614558	0.218	0.037	0	Fiber tract	Rhog
0	0.578652	0.176	0.023	0	Fiber tract	Cnksr3
0	0.560022	0.152	0.012	0	Fiber tract	Tnni1
0	0.512602	0.145	0.018	0	Fiber tract	Evi2a
0	0.455602	0.157	0.018	0	Fiber tract	Hotairm1
0	0.453152	0.134	0.014	0	Fiber tract	Srpk3
0	0.437302	0.111	0.005	0	Fiber tract	Cldn14
0	0.429121	0.118	0.009	0	Fiber tract	Adamts4
0	0.403073	0.142	0.013	0	Fiber tract	5830418P13Rik
0	0.38334	0.091	0.005	0	Fiber tract	Il23a
0	0.37061	0.098	0.005	0	Fiber tract	Nipal4
3.5833e-307	0.874521	0.336	0.092	8.28388e-303	Fiber tract	Parvb
1.1927e-302	1.14184	0.565	0.25	2.75729e-298	Fiber tract	Pcyt2
2.23311e-302	0.677215	0.268	0.062	5.16249e-298	Fiber tract	Hopx
2.69569e-299	0.95682	0.911	0.711	6.2319e-295	Fiber tract	Cd81
7.2477e-298	0.661156	1	0.99	1.67552e-293	Fiber tract	Dbi
4.19423e-295	0.917086	0.382	0.12	9.69622e-291	Fiber tract	2022-03-08
1.70891e-294	1.11378	0.672	0.359	3.95066e-290	Fiber tract	S100a13
1.19637e-286	1.00713	0.832	0.566	2.76578e-282	Fiber tract	Mt2
7.6773e-286	0.715726	0.264	0.063	1.77484e-281	Fiber tract	Gramd3
9.52156e-286	1.12484	0.762	0.492	2.20119e-281	Fiber tract	S100a16
7.44667e-283	0.416667	0.124	0.015	1.72152e-278	Fiber tract	Cdk18
2.26975e-281	1.0908	0.523	0.221	5.2472e-277	Fiber tract	S100a6
3.43743e-280	0.612148	0.209	0.041	7.94665e-276	Fiber tract	Tmbim1
5.50878e-278	1.07354	0.606	0.298	1.27352e-273	Fiber tract	Ubl3
2.68813e-277	0.632436	1	0.999	6.21443e-273	Fiber tract	Fth1
2.06372e-276	0.672693	0.283	0.072	4.77091e-272	Fiber tract	Dusp15
4.46868e-275	0.739006	0.311	0.087	1.03307e-270	Fiber tract	Slc12a2
8.61761e-271	0.630521	0.202	0.04	1.99222e-266	Fiber tract	Map6d1
1.72862e-269	0.982602	0.462	0.178	3.99623e-265	Fiber tract	Epb41l2
3.65062e-267	1.04201	0.542	0.242	8.43951e-263	Fiber tract	Scrg1
2.40958e-266	0.846445	0.382	0.129	5.57048e-262	Fiber tract	Tppp
2.56692e-262	0.462825	0.13	0.018	5.9342e-258	Fiber tract	Tmem63a
1.71921e-261	0.420717	0.128	0.018	3.97447e-257	Fiber tract	Mob3b
3.78667e-261	0.753105	0.977	0.912	8.75401e-257	Fiber tract	Sparcl1
3.8629e-261	1.04914	0.47	0.19	8.93024e-257	Fiber tract	Rab33a
8.16017e-261	0.889112	0.664	0.343	1.88647e-256	Fiber tract	Gm45774
1.37955e-258	0.839675	0.416	0.149	3.18924e-254	Fiber tract	Lgi3
2.22605e-257	1.08238	0.704	0.42	5.14618e-253	Fiber tract	Rnd2
5.85185e-257	0.775274	0.268	0.07	1.35283e-252	Fiber tract	Lims2
2.73475e-254	1.00095	0.424	0.159	6.3222e-250	Fiber tract	Cryab
3.1113e-254	0.871401	0.375	0.128	7.19271e-250	Fiber tract	Kndc1
2.68006e-252	0.900722	0.36	0.119	6.19577e-248	Fiber tract	Ntsr2
5.26924e-251	0.902811	0.91	0.769	1.21814e-246	Fiber tract	Lamp1
1.32033e-248	0.983799	0.452	0.181	3.05234e-244	Fiber tract	Peli1
2.67758e-244	0.68596	0.242	0.06	6.19003e-240	Fiber tract	Tmem159
1.48862e-242	0.345358	0.093	0.01	3.44139e-238	Fiber tract	S1pr5
4.94747e-242	0.57271	0.182	0.036	1.14376e-237	Fiber tract	Frmd8
1.13739e-237	0.270908	0.096	0.011	2.62942e-233	Fiber tract	Padi2
3.57106e-237	0.536634	0.196	0.042	8.25557e-233	Fiber tract	Tmem98
1.14723e-235	0.955215	0.498	0.216	2.65217e-231	Fiber tract	Tmem163
9.91796e-227	0.359451	0.131	0.021	2.29283e-222	Fiber tract	Frmd8os
1.97693e-224	0.747739	0.324	0.106	4.57026e-220	Fiber tract	Strn
2.91738e-222	0.955444	0.639	0.359	6.7444e-218	Fiber tract	Npc2
4.9393e-218	0.818632	0.416	0.163	1.14187e-213	Fiber tract	Car2
4.74639e-217	0.799948	0.911	0.812	1.09727e-212	Fiber tract	Reep5
4.92792e-211	0.307315	0.086	0.01	1.13924e-206	Fiber tract	Pla2g4a
5.75618e-211	0.838342	0.908	0.771	1.33071e-206	Fiber tract	Hmgcs1
2.45046e-209	0.607783	0.233	0.062	5.66498e-205	Fiber tract	Tmcc3
1.14145e-208	0.594811	0.155	0.03	2.63882e-204	Fiber tract	St18
2.2376e-207	0.974775	0.615	0.353	5.17288e-203	Fiber tract	S100a1
2.82205e-204	0.320653	0.088	0.01	6.52402e-200	Fiber tract	Ninj2
1.23071e-203	0.8993	0.582	0.311	2.84516e-199	Fiber tract	Mgll
2.62449e-200	0.520886	0.181	0.041	6.06729e-196	Fiber tract	Inppl1
1.83559e-198	0.349678	0.109	0.017	4.24352e-194	Fiber tract	Hhip
4.18427e-197	0.780225	0.307	0.104	9.6732e-193	Fiber tract	Pla2g16
4.82624e-196	0.889815	0.591	0.332	1.11573e-191	Fiber tract	Pacs2
1.03218e-192	0.429578	0.135	0.025	2.38619e-188	Fiber tract	Tfeb
1.34998e-191	0.708765	0.283	0.092	3.12089e-187	Fiber tract	Ppp1r16b
6.75483e-191	0.691449	0.927	0.831	1.56158e-186	Fiber tract	Syt11
1.6004e-190	0.513616	0.169	0.038	3.69981e-186	Fiber tract	Ddc
2.44169e-189	0.838529	0.613	0.345	5.6447e-185	Fiber tract	Gpr37l1
9.85655e-187	0.578075	0.255	0.078	2.27864e-182	Fiber tract	Ddr1
5.73954e-186	0.561258	0.182	0.044	1.32687e-181	Fiber tract	Dock10
2.34834e-184	0.895661	0.553	0.296	5.42889e-180	Fiber tract	Fnta
2.17984e-183	0.64331	0.312	0.11	5.03935e-179	Fiber tract	Specc1
7.19686e-183	0.317115	0.179	0.043	1.66377e-178	Fiber tract	Gm10648
3.89301e-179	0.840679	0.745	0.525	8.99985e-175	Fiber tract	1810037I17Rik
1.37587e-176	0.856775	0.578	0.33	3.18073e-172	Fiber tract	Map4k4
2.94709e-176	0.773809	0.46	0.219	6.81307e-172	Fiber tract	Golga7
8.80097e-175	0.792925	0.523	0.272	2.03461e-170	Fiber tract	Pcdh17
2.51927e-174	0.318191	0.122	0.022	5.82406e-170	Fiber tract	Trim59
2.98931e-174	0.478499	0.142	0.03	6.91068e-170	Fiber tract	Plekhh1
4.49502e-174	0.611646	0.275	0.094	1.03916e-169	Fiber tract	Lpar1
8.7642e-174	0.750359	0.891	0.783	2.02611e-169	Fiber tract	Aplp1
2.85991e-172	0.699297	0.369	0.152	6.61155e-168	Fiber tract	Gatm
5.33845e-171	0.691716	0.31	0.114	1.23414e-166	Fiber tract	Plat
5.78463e-171	0.801069	0.439	0.209	1.33729e-166	Fiber tract	Dhcr24
4.76589e-170	0.742558	0.441	0.202	1.10178e-165	Fiber tract	Agt
7.41755e-170	0.779129	0.76	0.546	1.71479e-165	Fiber tract	Bcan
8.73622e-167	0.641039	0.296	0.107	2.01964e-162	Fiber tract	Llgl1
2.82178e-165	0.337506	0.1	0.016	6.52339e-161	Fiber tract	Arhgef10
1.037e-164	0.807288	0.42	0.195	2.39735e-160	Fiber tract	3110035E14Rik
1.05297e-164	0.730098	0.313	0.12	2.43425e-160	Fiber tract	Eml1
3.34659e-163	0.543403	0.314	0.119	7.73665e-159	Fiber tract	Pard3b
2.23318e-162	0.864278	0.667	0.442	5.16267e-158	Fiber tract	Fyn
2.41889e-162	0.299375	0.087	0.013	5.59198e-158	Fiber tract	Gpr62
1.63544e-160	0.410631	0.144	0.032	3.78082e-156	Fiber tract	Mcam
1.86968e-160	0.819477	0.524	0.287	4.32232e-156	Fiber tract	Cyp51
1.52537e-159	0.551723	0.247	0.08	3.52635e-155	Fiber tract	Olig2
2.81677e-159	0.446586	0.17	0.043	6.51181e-155	Fiber tract	Rtkn
3.3865e-156	0.432504	0.109	0.02	7.82892e-152	Fiber tract	Hoxb5
5.43696e-156	0.52543	0.188	0.052	1.25692e-151	Fiber tract	Prr18
6.02772e-155	0.643088	0.261	0.091	1.39349e-150	Fiber tract	Lss
2.77056e-153	0.792989	0.431	0.213	6.40497e-149	Fiber tract	Rap2a
7.93279e-152	0.680802	0.868	0.728	1.8339e-147	Fiber tract	Aldoc
3.30579e-150	0.283302	0.083	0.013	7.64233e-146	Fiber tract	Plekhg3
5.00657e-148	0.25641	0.07	0.009	1.15742e-143	Fiber tract	Insc
3.81379e-145	0.461746	0.153	0.038	8.81672e-141	Fiber tract	Ypel2
4.20841e-143	0.744526	0.334	0.144	9.729e-139	Fiber tract	Abca2
8.26243e-143	0.398212	0.125	0.027	1.91011e-138	Fiber tract	Bmp4
1.40733e-141	0.373964	0.142	0.034	3.25347e-137	Fiber tract	Stxbp3
7.24168e-141	0.683542	0.404	0.194	1.67413e-136	Fiber tract	Kcnj10
4.22066e-139	0.59525	0.26	0.095	9.75731e-135	Fiber tract	Sema5a
2.91458e-138	0.370969	0.138	0.034	6.73793e-134	Fiber tract	Barx2
1.77731e-137	0.556142	0.939	0.862	4.10879e-133	Fiber tract	Itm2b
4.4946e-137	0.626704	0.401	0.19	1.03906e-132	Fiber tract	Metrn
1.0062e-136	0.712816	0.403	0.196	2.32613e-132	Fiber tract	Paqr8
6.00717e-135	0.713022	0.618	0.387	1.38874e-130	Fiber tract	Pla2g7
1.3208e-133	0.540227	0.957	0.907	3.05343e-129	Fiber tract	Marcks
5.79117e-132	0.727912	0.746	0.581	1.3388e-127	Fiber tract	2022-09-07
2.77193e-131	0.592501	0.327	0.142	6.40814e-127	Fiber tract	Reep3
3.7979e-131	0.354198	0.099	0.02	8.77999e-127	Fiber tract	Aspa
8.80732e-130	0.63778	0.354	0.164	2.03608e-125	Fiber tract	Aatk
6.12768e-127	0.730854	0.698	0.51	1.4166e-122	Fiber tract	Arpc1a
8.14016e-127	0.553711	0.824	0.64	1.88184e-122	Fiber tract	Sparc
1.1848e-126	0.333767	0.107	0.023	2.73901e-122	Fiber tract	Gpd1
1.43163e-126	0.348839	0.192	0.06	3.30965e-122	Fiber tract	Gm15966
3.43099e-124	0.626217	0.338	0.154	7.93176e-120	Fiber tract	Lrrn1
6.4247e-124	0.676004	0.723	0.534	1.48526e-119	Fiber tract	Ttyh1
2.06722e-123	0.352749	0.145	0.039	4.77901e-119	Fiber tract	Sox8
3.72977e-123	0.703938	0.602	0.397	8.62249e-119	Fiber tract	Fdps
4.94054e-123	0.76002	0.455	0.255	1.14215e-118	Fiber tract	Gipc1
2.66167e-121	0.698397	0.375	0.185	6.15326e-117	Fiber tract	Psat1
6.75704e-121	0.437316	0.959	0.892	1.56209e-116	Fiber tract	Ptn
1.43042e-120	0.647923	0.315	0.141	3.30684e-116	Fiber tract	Vamp3
1.03461e-119	0.59232	0.279	0.116	2.3918e-115	Fiber tract	Col9a3
4.62794e-119	0.789805	0.68	0.505	1.06989e-114	Fiber tract	Cyb5a
1.37725e-118	0.331836	0.09	0.018	3.18392e-114	Fiber tract	Prr5l
1.51997e-118	0.337753	0.15	0.042	3.51388e-114	Fiber tract	Nkx2-2
1.93252e-118	0.53724	0.226	0.083	4.46761e-114	Fiber tract	Gab1
2.06294e-117	0.616269	0.293	0.128	4.76911e-113	Fiber tract	Fam107b
1.44973e-115	0.561368	0.253	0.102	3.35148e-111	Fiber tract	Ick
1.50906e-113	0.520849	0.286	0.122	3.48865e-109	Fiber tract	Clic4
1.78556e-113	0.384621	0.158	0.047	4.12785e-109	Fiber tract	Ccnyl1
3.60829e-113	0.385122	0.143	0.04	8.34166e-109	Fiber tract	Il1rap
5.45024e-113	0.672962	0.395	0.207	1.25999e-108	Fiber tract	Acsl3
5.41462e-112	0.326468	0.105	0.024	1.25175e-107	Fiber tract	5730559C18Rik
1.12589e-111	0.336725	0.109	0.026	2.60284e-107	Fiber tract	Unc5b
7.16356e-111	0.475167	0.512	0.288	1.65607e-106	Fiber tract	Fars2
2.05145e-110	0.773991	0.634	0.437	4.74255e-106	Fiber tract	Pcdh9
5.53725e-110	0.665835	0.406	0.217	1.2801e-105	Fiber tract	Wscd1
2.71683e-108	0.622436	0.553	0.359	6.28076e-104	Fiber tract	Gm43738
3.17683e-108	0.63161	0.686	0.507	7.34421e-104	Fiber tract	Prdx6
1.26851e-107	0.644922	0.293	0.132	2.93255e-103	Fiber tract	Tnr
5.70527e-107	0.410664	0.164	0.052	1.31894e-102	Fiber tract	Litaf
8.69178e-107	0.296539	0.077	0.015	2.00936e-102	Fiber tract	Ldlrap1
2.19117e-106	0.568819	0.274	0.12	5.06555e-102	Fiber tract	Phldb1
9.02362e-106	0.575638	0.332	0.16	2.08608e-101	Fiber tract	Rnf13
3.09007e-105	0.637064	0.448	0.256	7.14362e-101	Fiber tract	Atp6v0e
4.93584e-104	0.340263	0.997	0.997	1.14107e-99	Fiber tract	Cst3
2.72451e-103	0.653096	0.559	0.361	6.29852e-99	Fiber tract	Ednrb
4.96294e-103	0.566776	0.204	0.077	1.14733e-98	Fiber tract	Mgp
8.12029e-103	0.681852	0.452	0.263	1.87725e-98	Fiber tract	Cd9
2.31055e-102	0.609158	0.328	0.159	5.34153e-98	Fiber tract	Ephb1
4.20193e-102	0.525596	0.221	0.087	9.71403e-98	Fiber tract	Zdhhc9
1.03001e-100	0.322132	0.122	0.033	2.38118e-96	Fiber tract	Tmem123
9.40909e-99	0.510464	0.787	0.621	2.17519e-94	Fiber tract	Atp1a2
8.22897e-98	0.617331	0.492	0.301	1.90237e-93	Fiber tract	Asrgl1
4.1836e-97	0.461986	0.226	0.092	9.67165e-93	Fiber tract	Zfp365
6.64885e-97	0.478564	0.179	0.064	1.53708e-92	Fiber tract	Birc2
7.54285e-97	0.459567	0.181	0.065	1.74376e-92	Fiber tract	Kank1
1.82687e-96	0.544047	0.804	0.664	4.22336e-92	Fiber tract	Ndrg2
2.31745e-96	0.65122	0.414	0.238	5.35748e-92	Fiber tract	Degs1
1.79938e-95	0.68726	0.446	0.266	4.15981e-91	Fiber tract	Bcar1
2.38118e-94	0.382438	0.133	0.04	5.50482e-90	Fiber tract	Prkcq
1.19748e-93	0.614752	0.325	0.164	2.76833e-89	Fiber tract	Ninj1
7.0085e-92	0.594362	0.44	0.265	1.62023e-87	Fiber tract	Abhd17b
7.78236e-91	0.614765	0.442	0.265	1.79913e-86	Fiber tract	Msmo1
2.38932e-90	0.395586	0.125	0.038	5.52362e-86	Fiber tract	Stx2
3.46678e-90	0.302296	0.125	0.037	8.0145e-86	Fiber tract	Wipf1
8.56039e-90	0.259986	0.078	0.017	1.97899e-85	Fiber tract	Anln
1.13794e-89	0.587232	0.375	0.206	2.63069e-85	Fiber tract	Carhsp1
1.72087e-89	0.599437	0.267	0.124	3.97831e-85	Fiber tract	Fbxo2
2.69436e-89	0.636404	0.358	0.196	6.22882e-85	Fiber tract	Tpd52
2.77265e-89	0.593008	0.812	0.707	6.40982e-85	Fiber tract	Fez1
1.89166e-88	0.495386	0.265	0.122	4.37313e-84	Fiber tract	Sypl
4.69222e-88	0.523411	0.275	0.128	1.08475e-83	Fiber tract	Cdkn1c
4.94071e-87	0.652705	0.432	0.264	1.14219e-82	Fiber tract	Slc35b2
2.19126e-86	0.490908	0.272	0.129	5.06576e-82	Fiber tract	Dip2a
3.70417e-86	0.420943	0.189	0.074	8.56331e-82	Fiber tract	Tprn
6.35013e-86	0.3767	0.107	0.03	1.46802e-81	Fiber tract	Plpp2
1.00639e-85	0.494216	0.372	0.203	2.32657e-81	Fiber tract	Cdk2ap1
7.55558e-85	0.2631	0.086	0.021	1.7467e-80	Fiber tract	Creb3l2
8.80492e-85	0.544554	0.252	0.117	2.03552e-80	Fiber tract	Anxa5
2.51289e-84	0.263333	0.115	0.034	5.8093e-80	Fiber tract	Sorbs3
4.18872e-84	0.537869	0.344	0.185	9.68349e-80	Fiber tract	Slc22a23
5.94175e-84	0.592981	0.795	0.672	1.37361e-79	Fiber tract	Clu
9.82891e-84	0.426831	0.217	0.092	2.27225e-79	Fiber tract	Phlda3
1.23387e-83	0.415297	0.171	0.064	2.85246e-79	Fiber tract	Hadh
2.30863e-83	0.541885	0.287	0.143	5.33709e-79	Fiber tract	Sc5d
2.08661e-82	0.508086	0.269	0.129	4.82383e-78	Fiber tract	2022-09-08
3.51441e-82	0.363015	0.141	0.048	8.12462e-78	Fiber tract	Ldlr
5.7365e-81	0.494084	0.857	0.781	1.32616e-76	Fiber tract	Dynll2
1.07614e-80	0.588773	0.415	0.249	2.48782e-76	Fiber tract	Mpzl1
6.04575e-80	0.351317	0.135	0.045	1.39766e-75	Fiber tract	Magt1
3.81576e-79	0.56255	0.468	0.297	8.82126e-75	Fiber tract	Lgmn
4.68953e-78	0.64476	0.56	0.392	1.08413e-73	Fiber tract	Id3
7.11832e-78	0.577168	0.429	0.264	1.64561e-73	Fiber tract	Rab31
8.7538e-78	0.32365	0.167	0.064	2.0237e-73	Fiber tract	Gm37401
9.76564e-78	0.480459	0.198	0.084	2.25762e-73	Fiber tract	Pacrg
1.16291e-77	0.510364	0.293	0.151	2.68841e-73	Fiber tract	Ado
1.4862e-77	0.377905	0.122	0.039	3.43579e-73	Fiber tract	Syngr2
4.60858e-77	0.390783	0.118	0.038	1.06541e-72	Fiber tract	Pak4
6.23238e-77	0.495903	0.822	0.73	1.4408e-72	Fiber tract	Prdx1
6.51482e-77	0.591878	0.484	0.322	1.5061e-72	Fiber tract	Scarb2
3.28323e-76	0.50073	0.25	0.12	7.59018e-72	Fiber tract	Tm7sf3
6.22405e-75	0.393382	0.178	0.072	1.43888e-70	Fiber tract	Iffo1
2.56899e-74	0.592863	0.414	0.258	5.93899e-70	Fiber tract	5031439G07Rik
2.62061e-74	0.428391	0.928	0.876	6.05832e-70	Fiber tract	Fkbp1a
8.8775e-74	0.571015	0.643	0.504	2.0523e-69	Fiber tract	Ss18l2
1.39875e-73	0.270275	0.08	0.02	3.23363e-69	Fiber tract	Smim1
2.67656e-73	0.433068	0.224	0.103	6.18766e-69	Fiber tract	Slc6a8
4.48789e-73	0.348839	0.126	0.043	1.03751e-68	Fiber tract	2610035D17Rik
1.32422e-72	0.378712	0.29	0.15	3.06132e-68	Fiber tract	Gm12184
3.20096e-72	0.500429	0.433	0.266	7.39998e-68	Fiber tract	Phgdh
6.70566e-72	0.535715	0.364	0.216	1.55021e-67	Fiber tract	Wnk1
1.33069e-71	0.473879	0.623	0.456	3.0763e-67	Fiber tract	Cd63
1.88e-71	0.283684	0.107	0.034	4.34619e-67	Fiber tract	Hspa2
1.15237e-70	0.291203	0.121	0.04	2.66406e-66	Fiber tract	Nde1
2.02148e-70	0.391938	0.16	0.063	4.67325e-66	Fiber tract	E130308A19Rik
2.92224e-70	0.389553	0.216	0.099	6.75564e-66	Fiber tract	Fkbp9
4.54373e-70	0.345997	0.158	0.062	1.05042e-65	Fiber tract	Man1a
5.51261e-70	0.63317	0.525	0.377	1.27441e-65	Fiber tract	Slc48a1
1.81913e-69	0.462431	0.299	0.159	4.20546e-65	Fiber tract	Slc6a9
3.69133e-69	0.294554	0.096	0.028	8.53361e-65	Fiber tract	Adssl1
4.56159e-69	0.382176	0.434	0.269	1.05455e-64	Fiber tract	Dmd
9.02739e-69	0.488821	0.253	0.126	2.08695e-64	Fiber tract	Id1
3.60583e-68	0.455402	0.297	0.158	8.33596e-64	Fiber tract	Vamp1
6.71349e-68	0.324707	0.125	0.044	1.55202e-63	Fiber tract	Slc6a5
9.14622e-68	0.323619	0.124	0.043	2.11442e-63	Fiber tract	Sytl2
9.79633e-68	0.358697	0.168	0.069	2.26472e-63	Fiber tract	Jpt2
1.88476e-67	0.429911	0.293	0.156	4.3572e-63	Fiber tract	Myo6
4.12837e-67	0.358847	0.142	0.054	9.54397e-63	Fiber tract	Itpkb
9.10046e-67	0.323324	0.134	0.049	2.10384e-62	Fiber tract	Mtmr10
1.24331e-66	0.596145	0.642	0.52	2.87429e-62	Fiber tract	H2afj
1.40168e-66	0.46029	0.265	0.138	3.2404e-62	Fiber tract	Fmnl2
5.14351e-66	0.500857	0.346	0.202	1.18908e-61	Fiber tract	Rrbp1
2.03243e-65	0.396556	0.162	0.067	4.69858e-61	Fiber tract	Kmt5a
4.59595e-65	0.473913	0.23	0.114	1.06249e-60	Fiber tract	Ss18
5.20669e-65	0.453107	0.548	0.391	1.20368e-60	Fiber tract	Cadm4
9.55622e-65	0.400411	0.216	0.103	2.20921e-60	Fiber tract	Kazn
1.89402e-64	0.470453	0.373	0.224	4.3786e-60	Fiber tract	Itgb1
2.03107e-64	0.322478	0.12	0.043	4.69542e-60	Fiber tract	Gss
2.50031e-64	0.469236	0.231	0.115	5.78022e-60	Fiber tract	Fntb
5.55267e-64	0.298308	0.099	0.032	1.28367e-59	Fiber tract	Lcat
6.66653e-64	0.547027	0.511	0.368	1.54117e-59	Fiber tract	Sh3glb1
1.35535e-63	0.357612	0.173	0.074	3.13329e-59	Fiber tract	Npc1
1.06012e-61	0.456649	0.458	0.304	2.45078e-57	Fiber tract	Gng5
1.6651e-61	0.406174	0.525	0.359	3.84937e-57	Fiber tract	Hsd17b4
8.17227e-61	0.334079	0.105	0.036	1.88926e-56	Fiber tract	C4b
1.48095e-60	0.524922	0.292	0.17	3.42366e-56	Fiber tract	Map7
1.78618e-59	0.331255	0.176	0.078	4.12929e-55	Fiber tract	Rnf130
4.68456e-59	0.512767	0.509	0.367	1.08298e-54	Fiber tract	Rhoa
1.23341e-58	0.467034	0.281	0.156	2.85139e-54	Fiber tract	Elovl6
2.19388e-58	0.428691	0.298	0.169	5.07181e-54	Fiber tract	Omg
2.44558e-58	0.316199	0.155	0.065	5.65369e-54	Fiber tract	Cyp2j6
3.12076e-58	0.418233	0.217	0.108	7.21457e-54	Fiber tract	Ablim2
3.14702e-58	0.464347	0.267	0.146	7.27528e-54	Fiber tract	Agpat4
1.29365e-57	0.329531	0.111	0.04	2.99065e-53	Fiber tract	Tmem2
2.43539e-57	0.351515	0.147	0.062	5.63014e-53	Fiber tract	Abtb2
6.27978e-57	0.275662	0.124	0.047	1.45176e-52	Fiber tract	Aph1a
8.81847e-57	0.283712	0.113	0.041	2.03865e-52	Fiber tract	Smad7
1.39319e-56	0.466745	0.424	0.282	3.22078e-52	Fiber tract	Luzp2
3.87252e-56	0.458769	0.286	0.163	8.95249e-52	Fiber tract	Tmem189
8.76364e-56	0.381172	0.618	0.465	2.02598e-51	Fiber tract	Selenop
9.79133e-56	0.46517	0.27	0.149	2.26356e-51	Fiber tract	Tyro3
1.15515e-55	0.41482	0.511	0.363	2.67047e-51	Fiber tract	Atp1b2
2.52555e-54	0.530095	0.486	0.355	5.83857e-50	Fiber tract	Sccpdh
9.44874e-54	0.549355	0.485	0.355	2.18436e-49	Fiber tract	Ddrgk1
2.14545e-53	0.451149	0.251	0.139	4.95986e-49	Fiber tract	Rhou
1.42804e-52	0.346515	0.168	0.077	3.30135e-48	Fiber tract	Rcbtb1
1.72631e-52	0.503153	0.46	0.328	3.99088e-48	Fiber tract	Bpgm
8.11608e-52	0.505248	0.496	0.366	1.87628e-47	Fiber tract	1810058I24Rik
8.16261e-52	0.504127	0.503	0.377	1.88703e-47	Fiber tract	Mapk3
1.31594e-51	0.313004	0.131	0.054	3.04218e-47	Fiber tract	Man1c1
2.08568e-51	0.430028	0.24	0.13	4.82168e-47	Fiber tract	Nefh
4.94293e-51	0.253309	0.098	0.035	1.14271e-46	Fiber tract	Mif4gd
1.22526e-50	0.294603	0.12	0.048	2.83256e-46	Fiber tract	Sft2d3
1.23541e-50	0.273267	0.098	0.035	2.85602e-46	Fiber tract	Rras
3.06421e-50	0.455457	0.274	0.16	7.08383e-46	Fiber tract	Chn2
3.47516e-50	0.315452	0.125	0.051	8.03387e-46	Fiber tract	Fam57a
3.62853e-50	0.491758	0.381	0.254	8.38843e-46	Fiber tract	Mid1ip1
6.29375e-50	0.446481	0.494	0.356	1.45499e-45	Fiber tract	Acat2
1.1667e-49	0.303074	0.124	0.051	2.69717e-45	Fiber tract	Skap2
1.17344e-49	0.253865	0.092	0.032	2.71276e-45	Fiber tract	Ap5z1
1.6608e-49	0.359535	0.357	0.23	3.83944e-45	Fiber tract	Fuz
4.07594e-49	0.431218	0.481	0.35	9.42276e-45	Fiber tract	Ssr3
1.44358e-48	0.346489	0.196	0.1	3.33727e-44	Fiber tract	Acss2
1.8136e-48	0.257928	0.979	0.959	4.19268e-44	Fiber tract	Ckb
2.48696e-48	0.458164	0.465	0.334	5.74936e-44	Fiber tract	Phyhipl
3.6586e-48	0.325956	0.181	0.089	8.45794e-44	Fiber tract	Tjp2
3.74549e-48	0.476555	0.484	0.356	8.65883e-44	Fiber tract	Mlc1
7.30933e-48	0.293908	0.145	0.065	1.68977e-43	Fiber tract	Ago3
1.48011e-47	0.359761	0.408	0.273	3.42171e-43	Fiber tract	Gja1
1.54029e-47	0.275664	0.12	0.049	3.56084e-43	Fiber tract	Sncg
3.11971e-47	0.263287	0.134	0.058	7.21215e-43	Fiber tract	Il33
3.15261e-47	0.382602	0.209	0.111	7.28819e-43	Fiber tract	Scd1
5.20288e-47	0.38369	0.231	0.126	1.2028e-42	Fiber tract	1810041L15Rik
7.05254e-47	0.392379	0.288	0.172	1.63041e-42	Fiber tract	Cldnd1
8.38223e-47	0.48393	0.346	0.226	1.9378e-42	Fiber tract	Rims2
1.29897e-46	0.442713	0.327	0.209	3.00296e-42	Fiber tract	Klhl2
1.45613e-46	0.255605	0.131	0.056	3.36629e-42	Fiber tract	Lmf1
1.62141e-46	0.286626	0.14	0.062	3.74838e-42	Fiber tract	Slc39a12
1.7593e-46	0.384251	0.212	0.114	4.06716e-42	Fiber tract	Snx15
7.05794e-46	0.462972	0.445	0.322	1.63166e-41	Fiber tract	Tmem9b
9.47424e-46	0.371773	0.833	0.781	2.19025e-41	Fiber tract	Pea15a
9.49325e-46	0.450865	0.503	0.381	2.19465e-41	Fiber tract	Dazap2
1.30426e-45	0.537442	0.326	0.214	3.01519e-41	Fiber tract	Pde4b
1.76373e-45	0.400573	0.731	0.645	4.07739e-41	Fiber tract	Arhgdia
1.863e-45	0.374639	0.312	0.195	4.30689e-41	Fiber tract	Ddit4
4.21595e-45	0.376481	0.223	0.122	9.74644e-41	Fiber tract	C1ql1
4.36308e-45	0.306471	0.152	0.071	1.00866e-40	Fiber tract	Ttyh2
5.45645e-45	0.271885	0.133	0.059	1.26142e-40	Fiber tract	Plk3
5.5063e-45	0.444116	0.398	0.274	1.27295e-40	Fiber tract	Hsd17b12
1.40729e-44	0.435912	0.534	0.413	3.25338e-40	Fiber tract	Nefm
1.8905e-44	0.46049	0.385	0.262	4.37047e-40	Fiber tract	Tmem151a
2.05485e-44	0.383169	0.21	0.113	4.7504e-40	Fiber tract	Mfsd2a
2.63614e-44	0.362862	0.215	0.117	6.09424e-40	Fiber tract	Abhd4
3.55805e-44	0.461062	0.558	0.445	8.22549e-40	Fiber tract	Emc7
4.94675e-44	0.495117	0.476	0.367	1.14359e-39	Fiber tract	4930402H24Rik
6.82573e-44	0.403608	0.339	0.219	1.57797e-39	Fiber tract	Tnfrsf21
8.41443e-44	0.413049	0.57	0.445	1.94525e-39	Fiber tract	Mmd2
9.92002e-44	0.420464	0.298	0.184	2.29331e-39	Fiber tract	Gm13889
1.96654e-43	0.301963	0.152	0.072	4.54625e-39	Fiber tract	Plod1
2.093e-43	0.349021	0.692	0.58	4.83861e-39	Fiber tract	Serpine2
2.97514e-43	0.392418	0.335	0.222	6.87792e-39	Fiber tract	Ap2a1
3.82096e-43	0.395764	0.624	0.513	8.8333e-39	Fiber tract	Rap1gds1
4.48981e-43	0.408783	0.473	0.347	1.03795e-38	Fiber tract	Ctsl
6.20754e-43	0.253721	0.115	0.049	1.43506e-38	Fiber tract	Ptpdc1
1.28074e-42	0.432927	0.408	0.287	2.96083e-38	Fiber tract	Selenos
2.55257e-42	0.367127	0.192	0.102	5.90104e-38	Fiber tract	Ctss
3.6436e-42	0.336719	0.159	0.079	8.42326e-38	Fiber tract	Acsl1
6.28169e-42	0.401076	0.614	0.504	1.4522e-37	Fiber tract	Rps27l
7.69432e-42	0.36181	0.271	0.163	1.77877e-37	Fiber tract	Lamp2
8.66355e-42	0.396978	0.64	0.524	2.00284e-37	Fiber tract	Gnai2
1.3106e-41	0.373369	0.257	0.153	3.02984e-37	Fiber tract	Pim3
2.76945e-41	0.277175	0.127	0.058	6.40242e-37	Fiber tract	Ell2
3.70868e-41	0.266832	0.085	0.032	8.57373e-37	Fiber tract	A2m
4.66122e-41	0.420284	0.282	0.177	1.07758e-36	Fiber tract	Ankrd40
9.15805e-41	0.290245	0.161	0.08	2.11716e-36	Fiber tract	Scamp2
9.48754e-41	0.364259	0.231	0.133	2.19333e-36	Fiber tract	Erbin
1.35571e-40	0.341174	0.179	0.094	3.13412e-36	Fiber tract	Slc25a38
1.54017e-40	0.320651	0.143	0.068	3.56058e-36	Fiber tract	Snx18
2.11405e-40	0.430176	0.371	0.259	4.88727e-36	Fiber tract	Urm1
2.20953e-40	0.383915	0.464	0.347	5.10799e-36	Fiber tract	Rac1
2.44477e-40	0.358703	0.208	0.115	5.65182e-36	Fiber tract	Micall1
3.10265e-40	0.365573	0.31	0.199	7.17271e-36	Fiber tract	Klhl5
3.50997e-40	0.462392	0.374	0.264	8.11434e-36	Fiber tract	Ilk
1.22632e-39	0.449694	0.47	0.355	2.835e-35	Fiber tract	Tppp3
1.35207e-39	0.321425	0.166	0.086	3.12572e-35	Fiber tract	Pdk2
1.36164e-39	0.361148	0.362	0.248	3.14785e-35	Fiber tract	Fam13c
1.39978e-39	0.299688	0.147	0.072	3.23601e-35	Fiber tract	Ebp
1.80185e-39	0.404912	0.561	0.445	4.16551e-35	Fiber tract	Tmem59
4.22291e-39	0.256208	0.951	0.944	9.76253e-35	Fiber tract	Ndufa3
1.09074e-38	0.466999	0.363	0.256	2.52157e-34	Fiber tract	Tmbim4
4.22507e-38	0.255514	0.124	0.057	9.76753e-34	Fiber tract	Gm15417
3.93784e-37	0.300067	0.184	0.1	9.1035e-33	Fiber tract	Necap2
4.32513e-37	0.400285	0.5	0.386	9.99883e-33	Fiber tract	Ppdpf
8.27141e-37	0.355586	0.279	0.177	1.91219e-32	Fiber tract	Ncor2
1.69712e-36	0.399891	0.314	0.211	3.92341e-32	Fiber tract	Fgfr3
1.73765e-36	0.373677	0.372	0.256	4.01709e-32	Fiber tract	Slc4a4
3.43175e-36	0.328038	0.393	0.275	7.93351e-32	Fiber tract	Plpp3
4.06722e-36	0.317652	0.163	0.085	9.4026e-32	Fiber tract	Chd7
1.24625e-35	0.369043	0.532	0.422	2.88108e-31	Fiber tract	Ppp1r14b
1.39039e-35	0.339697	0.295	0.192	3.21431e-31	Fiber tract	Rdx
2.23407e-35	0.259512	0.186	0.101	5.16472e-31	Fiber tract	Phlda1
4.31101e-35	0.413201	0.429	0.323	9.96618e-31	Fiber tract	Nras
4.68519e-35	0.430346	0.299	0.202	1.08312e-30	Fiber tract	Mvd
1.76922e-34	0.384608	0.296	0.197	4.09009e-30	Fiber tract	Fnbp1
2.25818e-34	0.396675	0.559	0.456	5.22045e-30	Fiber tract	Tmbim6
2.39324e-34	0.257834	0.114	0.053	5.53269e-30	Fiber tract	Tcp11l2
5.46229e-34	0.381831	0.34	0.238	1.26277e-29	Fiber tract	Papss1
5.80369e-34	0.401642	0.307	0.209	1.3417e-29	Fiber tract	Mvk
6.27804e-34	0.300327	0.149	0.077	1.45136e-29	Fiber tract	Mindy1
1.06195e-33	0.34032	0.148	0.078	2.45501e-29	Fiber tract	Fkbp15
1.3026e-33	0.347178	0.191	0.11	3.01135e-29	Fiber tract	Snx30
1.34087e-33	0.359702	0.358	0.252	3.09983e-29	Fiber tract	Epb41l3
1.37767e-33	0.389919	0.363	0.257	3.1849e-29	Fiber tract	Prex1
1.59014e-33	0.374666	0.434	0.323	3.67607e-29	Fiber tract	Vim
2.13671e-33	0.391919	0.252	0.161	4.93964e-29	Fiber tract	Nfkbib
2.6434e-33	0.383229	0.269	0.175	6.111e-29	Fiber tract	Ipo13
2.82263e-33	0.315599	0.19	0.109	6.52536e-29	Fiber tract	Pycr2
2.99751e-33	0.370828	0.347	0.246	6.92965e-29	Fiber tract	Eps15
4.17292e-33	0.271986	0.106	0.049	9.64696e-29	Fiber tract	Gstm7
7.7169e-33	0.356745	0.654	0.57	1.78399e-28	Fiber tract	Ctsd
1.14064e-32	0.270439	0.176	0.098	2.63693e-28	Fiber tract	Nipa1
1.63105e-32	0.345034	0.223	0.137	3.77066e-28	Fiber tract	Samd4b
2.11602e-32	0.286302	0.149	0.079	4.89182e-28	Fiber tract	Wls
2.67752e-32	0.374035	0.494	0.393	6.18989e-28	Fiber tract	Hmgcr
3.26562e-32	0.285373	0.176	0.099	7.54947e-28	Fiber tract	Bmp1
4.46087e-32	0.962534	0.795	0.778	1.03127e-27	Fiber tract	Malat1
4.56427e-32	0.272212	0.177	0.099	1.05517e-27	Fiber tract	Rnpepl1
4.87122e-32	0.363419	0.308	0.21	1.12613e-27	Fiber tract	Timp4
5.82068e-32	0.322363	0.245	0.155	1.34563e-27	Fiber tract	Stk39
6.38239e-32	0.377775	0.52	0.424	1.47548e-27	Fiber tract	Map7d1
7.55553e-32	0.382968	0.497	0.401	1.74669e-27	Fiber tract	Arl2
2.03986e-31	0.365631	0.429	0.325	4.71574e-27	Fiber tract	Pnkd
2.10775e-31	0.292162	0.116	0.056	4.8727e-27	Fiber tract	Adi1
2.12333e-31	0.415166	0.356	0.257	4.90872e-27	Fiber tract	2310022B05Rik
3.37909e-31	0.366959	0.252	0.163	7.81179e-27	Fiber tract	Vps37a
3.50475e-31	0.308031	0.179	0.102	8.10228e-27	Fiber tract	Hacd2
5.59536e-31	0.335824	0.712	0.638	1.29353e-26	Fiber tract	Selenof
7.33172e-31	0.268259	0.202	0.12	1.69495e-26	Fiber tract	Dhcr7
7.95821e-31	0.271679	0.134	0.069	1.83978e-26	Fiber tract	Atp6v0a2
8.30437e-31	0.269363	0.129	0.066	1.9198e-26	Fiber tract	Ippk
2.37701e-30	0.337073	0.738	0.681	5.49518e-26	Fiber tract	Fasn
2.57611e-30	0.252875	0.623	0.521	5.95546e-26	Fiber tract	Rassf3
3.66171e-30	0.341561	0.727	0.666	8.46513e-26	Fiber tract	Daglb
5.01954e-30	0.283176	0.154	0.084	1.16042e-25	Fiber tract	Igsf1
1.096e-29	0.322493	0.232	0.146	2.53372e-25	Fiber tract	Endod1
2.16836e-29	0.338196	0.31	0.217	5.01282e-25	Fiber tract	Twf1
3.05581e-29	0.281531	0.145	0.079	7.06443e-25	Fiber tract	Dnajc24
3.06203e-29	0.348901	0.457	0.358	7.0788e-25	Fiber tract	P4hb
5.79544e-29	0.372341	0.319	0.225	1.33979e-24	Fiber tract	Anp32b
6.44414e-29	0.297666	0.159	0.089	1.48976e-24	Fiber tract	Sox6
7.64906e-29	0.346259	0.371	0.274	1.76831e-24	Fiber tract	B2m
1.00658e-28	0.257452	0.165	0.094	2.32701e-24	Fiber tract	Rhobtb3
1.04436e-28	0.323263	0.237	0.152	2.41436e-24	Fiber tract	Alad
2.1806e-28	0.356815	0.203	0.124	5.0411e-24	Fiber tract	C1qc
2.55427e-28	0.279746	0.18	0.106	5.90496e-24	Fiber tract	Lamp5
3.35874e-28	0.362736	0.311	0.22	7.76474e-24	Fiber tract	Myl12a
4.31242e-28	0.38883	0.399	0.306	9.96945e-24	Fiber tract	Dennd5a
4.38756e-28	0.299204	0.353	0.256	1.01432e-23	Fiber tract	Scp2
4.4058e-28	0.379356	0.347	0.256	1.01853e-23	Fiber tract	Acaa1a
4.69819e-28	0.291345	0.188	0.113	1.08613e-23	Fiber tract	Ankrd13a
5.11233e-28	0.324653	0.381	0.28	1.18187e-23	Fiber tract	Cnn3
5.3683e-28	0.349694	0.261	0.174	1.24104e-23	Fiber tract	Stx4a
5.68945e-28	0.282095	0.779	0.709	1.31529e-23	Fiber tract	Ppib
7.62029e-28	0.326264	0.285	0.195	1.76166e-23	Fiber tract	Snx5
1.07693e-27	0.310779	0.525	0.423	2.48965e-23	Fiber tract	Map1a
2.25358e-27	0.283084	0.251	0.165	5.20982e-23	Fiber tract	Tspan9
2.89646e-27	0.359778	0.321	0.231	6.69603e-23	Fiber tract	Dnm2
7.06668e-27	0.333614	0.542	0.447	1.63367e-22	Fiber tract	Ramp1
7.37903e-27	0.258607	0.152	0.086	1.70588e-22	Fiber tract	Emp2
1.84239e-26	0.265674	0.209	0.131	4.25924e-22	Fiber tract	Hadha
2.78592e-26	0.325859	0.214	0.136	6.44048e-22	Fiber tract	Snapin
6.56015e-26	0.250515	0.199	0.123	1.51657e-21	Fiber tract	Fam181b
9.7709e-26	0.310758	0.152	0.088	2.25884e-21	Fiber tract	Sh3bp4
1.04294e-25	0.326691	0.205	0.13	2.41107e-21	Fiber tract	Tagln2
1.35072e-25	0.350202	0.671	0.595	3.12259e-21	Fiber tract	Lsamp
1.61682e-25	0.300567	0.226	0.147	3.73776e-21	Fiber tract	Dip2b
3.54151e-25	0.284126	0.174	0.105	8.18726e-21	Fiber tract	Abl1
3.75478e-25	0.30021	0.214	0.138	8.6803e-21	Fiber tract	Elovl5
3.80684e-25	0.312206	0.534	0.441	8.80066e-21	Fiber tract	Rnf7
3.95176e-25	0.266436	0.187	0.115	9.13569e-21	Fiber tract	Chpt1
4.03496e-25	0.263687	0.189	0.118	9.32801e-21	Fiber tract	Clasrp
8.56984e-25	0.35949	0.273	0.192	1.98118e-20	Fiber tract	Ralgds
1.17185e-24	0.346189	0.53	0.444	2.70908e-20	Fiber tract	Sys1
1.4381e-24	0.25605	0.139	0.079	3.32461e-20	Fiber tract	Sptlc1
2.04097e-24	0.439666	0.369	0.286	4.7183e-20	Fiber tract	Gsto1
2.08614e-24	0.305232	0.443	0.351	4.82274e-20	Fiber tract	Slc6a11
2.89918e-24	0.319235	0.686	0.629	6.70233e-20	Fiber tract	Nefl
3.83172e-24	0.351078	0.255	0.175	8.85817e-20	Fiber tract	Plec
5.07081e-24	0.269992	0.455	0.37	1.17227e-19	Fiber tract	Atp5g2
5.30549e-24	0.352028	0.413	0.33	1.22652e-19	Fiber tract	Ndufaf2
6.68811e-24	0.336211	0.395	0.308	1.54616e-19	Fiber tract	Tmed10
7.07718e-24	0.250952	0.162	0.097	1.6361e-19	Fiber tract	Dlg1
1.06849e-23	0.327239	0.327	0.241	2.47012e-19	Fiber tract	Sash1
1.08228e-23	0.302768	0.159	0.095	2.50202e-19	Fiber tract	Smurf1
1.25812e-23	0.321337	0.203	0.132	2.90852e-19	Fiber tract	C1qa
2.69002e-23	0.316172	0.609	0.536	6.2188e-19	Fiber tract	Rdh5
3.96835e-23	0.280425	0.2	0.13	9.17403e-19	Fiber tract	Pank3
4.89048e-23	0.320652	0.306	0.225	1.13058e-18	Fiber tract	Ech1
5.72114e-23	0.345184	0.236	0.163	1.32261e-18	Fiber tract	Rras2
6.05109e-23	0.258391	0.191	0.121	1.39889e-18	Fiber tract	Zcchc24
7.12862e-23	0.287637	0.175	0.109	1.64799e-18	Fiber tract	Mical3
7.49331e-23	0.30423	0.339	0.253	1.7323e-18	Fiber tract	Sema6d
8.204e-23	0.295521	0.703	0.646	1.8966e-18	Fiber tract	BC031181
1.45666e-22	0.280621	0.694	0.63	3.36751e-18	Fiber tract	Fscn1
2.02588e-22	0.32452	0.248	0.172	4.68343e-18	Fiber tract	Ctdsp2
2.19719e-22	0.320134	0.336	0.257	5.07947e-18	Fiber tract	Tcf12
2.6547e-22	0.336543	0.356	0.274	6.13713e-18	Fiber tract	Gnptab
3.85188e-22	0.254168	0.182	0.116	8.90478e-18	Fiber tract	Ap3m1
4.18623e-22	0.276344	0.194	0.125	9.67774e-18	Fiber tract	Cib1
6.88653e-22	0.353254	0.844	0.83	1.59203e-17	Fiber tract	Cmss1
8.26173e-22	0.275056	0.207	0.137	1.90995e-17	Fiber tract	Cdc42se1
1.1223e-21	0.277663	0.268	0.19	2.59453e-17	Fiber tract	Ktn1
1.14692e-21	0.29522	0.58	0.508	2.65146e-17	Fiber tract	Dst
1.17925e-21	0.280551	0.152	0.092	2.7262e-17	Fiber tract	Il6st
1.34977e-21	0.326613	0.173	0.109	3.12039e-17	Fiber tract	Srebf1
1.37512e-21	0.324741	0.334	0.259	3.179e-17	Fiber tract	Cdc37l1
1.60019e-21	0.298291	0.267	0.19	3.69931e-17	Fiber tract	Desi1
1.62704e-21	0.26892	0.175	0.111	3.76138e-17	Fiber tract	Ankrd28
1.77579e-21	0.292239	0.241	0.168	4.10527e-17	Fiber tract	Mapkapk2
1.93971e-21	0.293764	0.214	0.143	4.48421e-17	Fiber tract	Gng11
2.1143e-21	0.368066	0.236	0.164	4.88784e-17	Fiber tract	Csf1r
2.17456e-21	0.329604	0.505	0.434	5.02714e-17	Fiber tract	Mrps7
2.47479e-21	0.29601	0.238	0.166	5.72121e-17	Fiber tract	B630019K06Rik
2.6525e-21	0.267719	0.212	0.141	6.13204e-17	Fiber tract	Hepacam
3.25171e-21	0.278276	0.188	0.121	7.5173e-17	Fiber tract	Leprot
7.23796e-21	0.282182	0.271	0.195	1.67327e-16	Fiber tract	Sft2d1
8.6612e-21	0.259545	0.212	0.143	2.0023e-16	Fiber tract	Dnajb2
1.16185e-20	0.27646	0.187	0.122	2.68597e-16	Fiber tract	Rgcc
1.92232e-20	0.279781	0.241	0.169	4.44403e-16	Fiber tract	Traf4
2.38279e-20	0.286215	0.261	0.186	5.50853e-16	Fiber tract	Asah1
3.82907e-20	0.273993	0.466	0.383	8.85205e-16	Fiber tract	Abcd3
5.59602e-20	0.325152	0.445	0.374	1.29369e-15	Fiber tract	Bin1
6.32609e-20	0.272472	0.415	0.332	1.46247e-15	Fiber tract	Aldh1l1
8.85596e-20	0.29043	0.156	0.098	2.04732e-15	Fiber tract	Ccp110
1.14439e-19	0.294994	0.351	0.274	2.6456e-15	Fiber tract	Acox1
1.34435e-19	0.295552	0.381	0.302	3.10787e-15	Fiber tract	Cstb
1.74368e-19	0.275235	0.149	0.093	4.03104e-15	Fiber tract	Thbs3
2.78678e-19	0.291665	0.319	0.242	6.44248e-15	Fiber tract	Tspan17
6.7991e-19	0.288992	0.187	0.124	1.57181e-14	Fiber tract	C1qb
9.44275e-19	0.30592	0.274	0.204	2.18298e-14	Fiber tract	Foxn3
1.53382e-18	0.267105	0.221	0.156	3.54589e-14	Fiber tract	Tor1aip2
2.2924e-18	0.282832	0.317	0.242	5.29957e-14	Fiber tract	Erg28
2.94333e-18	0.300513	0.3	0.229	6.8044e-14	Fiber tract	Bace1
5.77628e-18	0.309252	0.423	0.352	1.33536e-13	Fiber tract	Cdip1
1.12234e-17	0.257771	0.228	0.162	2.59462e-13	Fiber tract	Ggh
2.16009e-17	0.284326	0.693	0.651	4.99369e-13	Fiber tract	Gde1
2.35802e-17	0.252529	0.711	0.658	5.45126e-13	Fiber tract	Atp9a
2.61122e-17	0.298685	0.297	0.227	6.03661e-13	Fiber tract	Tmem176b
2.67286e-17	0.250642	0.27	0.2	6.17912e-13	Fiber tract	Derl1
7.71528e-17	0.294397	0.448	0.38	1.78362e-12	Fiber tract	Fads1
8.1165e-17	0.287353	0.334	0.264	1.87637e-12	Fiber tract	Hip1r
8.21889e-17	0.271528	0.204	0.143	1.90004e-12	Fiber tract	Epn2
1.47932e-16	0.261278	0.267	0.201	3.41989e-12	Fiber tract	Ehd1
3.04168e-16	0.250625	0.21	0.148	7.03176e-12	Fiber tract	Slc16a1
3.38161e-16	0.251573	0.199	0.14	7.8176e-12	Fiber tract	Tapbp
4.17116e-16	0.26623	0.214	0.155	9.64289e-12	Fiber tract	Nsdhl
7.54467e-16	0.283352	0.375	0.309	1.74418e-11	Fiber tract	Tmem14c
7.73e-16	0.257843	0.241	0.176	1.78702e-11	Fiber tract	Tbc1d14
9.77673e-16	0.282121	0.452	0.388	2.26019e-11	Fiber tract	Eef1d
1.78592e-15	0.285367	0.294	0.228	4.12869e-11	Fiber tract	Nav2
2.68492e-15	0.268672	0.385	0.315	6.207e-11	Fiber tract	Psenen
3.15241e-15	0.266089	0.43	0.363	7.28774e-11	Fiber tract	Cwc15
4.53198e-15	0.251676	0.613	0.554	1.0477e-10	Fiber tract	Glud1
4.68201e-15	0.292803	0.272	0.212	1.08239e-10	Fiber tract	Tmem33
1.53703e-14	0.331234	0.307	0.246	3.5533e-10	Fiber tract	Gfm2
2.81962e-14	0.276264	0.233	0.176	6.5184e-10	Fiber tract	Paqr4
6.38154e-14	0.253042	0.428	0.365	1.47528e-09	Fiber tract	Ptk2
6.42627e-14	0.26057	0.268	0.208	1.48563e-09	Fiber tract	Hacd1
7.25648e-14	0.256094	0.293	0.232	1.67755e-09	Fiber tract	Zeb2
8.12916e-14	0.252349	0.529	0.47	1.8793e-09	Fiber tract	Pgk1
1.17599e-13	0.29988	0.37	0.312	2.71865e-09	Fiber tract	Sri
2.51365e-13	0.307309	0.262	0.205	5.81105e-09	Fiber tract	Klf13
2.60337e-13	0.250636	0.737	0.711	6.01848e-09	Fiber tract	Atxn7l3b
2.78664e-13	0.250578	0.354	0.293	6.44216e-09	Fiber tract	Ank
3.81879e-13	0.270542	0.519	0.472	8.82827e-09	Fiber tract	Pcbp4
8.87861e-13	0.264462	0.324	0.265	2.05256e-08	Fiber tract	Slc25a1
9.44641e-12	0.273173	0.414	0.36	2.18382e-07	Fiber tract	Srp19
1.44227e-11	0.2639	0.357	0.299	3.33424e-07	Fiber tract	Lxn
2.69133e-11	0.257829	0.306	0.253	6.22182e-07	Fiber tract	Dhrs1
5.29007e-11	0.251999	0.371	0.32	1.22296e-06	Fiber tract	Mat2a
5.94461e-11	0.263008	0.424	0.375	1.37428e-06	Fiber tract	Tmem208
7.621e-11	0.260471	0.222	0.174	1.76182e-06	Fiber tract	Aacs
9.62078e-11	0.250211	0.282	0.229	2.22413e-06	Fiber tract	Cdv3
2.55324e-10	0.260515	0.386	0.339	5.90258e-06	Fiber tract	Pigyl
5.73713e-10	0.288422	0.356	0.309	1.32631e-05	Fiber tract	Srrm1
1.25218e-09	0.250608	0.339	0.288	2.8948e-05	Fiber tract	Lpcat1
5.98473e-09	0.262326	0.147	0.109	0.000138355	Fiber tract	Unc5c
8.61868e-09	0.251048	0.321	0.275	0.000199247	Fiber tract	Efnb3
0	1.70443	0.272	0.03	0	Medulla and pons	Hoxa5
0	1.59763	0.84	0.386	0	Medulla and pons	Nefm
0	1.48466	0.957	0.608	0	Medulla and pons	Nefl
0	1.46081	0.616	0.131	0	Medulla and pons	Vamp1
0	1.32424	0.963	0.455	0	Medulla and pons	Plp1
0	1.2909	0.992	0.655	0	Medulla and pons	Mbp
0	1.25118	0.438	0.085	0	Medulla and pons	Lamp5
0	1.20019	0.363	0.024	0	Medulla and pons	Slc6a5
0	1.15441	0.466	0.11	0	Medulla and pons	Nefh
0	1.11727	0.762	0.368	0	Medulla and pons	Pla2g7
0	1.04798	0.751	0.294	0	Medulla and pons	Mag
0	0.996813	0.719	0.309	0	Medulla and pons	S100b
0	0.994504	0.721	0.263	0	Medulla and pons	Mobp
0	0.953621	0.353	0.054	0	Medulla and pons	Syt2
0	0.895098	0.929	0.719	0	Medulla and pons	Aldoc
0	0.857215	0.855	0.523	0	Medulla and pons	Nap1l5
0	0.838881	0.836	0.556	0	Medulla and pons	Mt2
0	0.824958	0.787	0.548	0	Medulla and pons	Cplx1
0	0.823034	0.621	0.331	0	Medulla and pons	Pcdh7
0	0.806614	0.454	0.186	0	Medulla and pons	Cbln1
0	0.792744	0.976	0.857	0	Medulla and pons	Mt1
0	0.790071	0.837	0.574	0	Medulla and pons	Cend1
0	0.76894	0.684	0.383	0	Medulla and pons	Resp18
0	0.767721	0.99	0.909	0	Medulla and pons	Sparcl1
0	0.741875	0.272	0.053	0	Medulla and pons	Ebf3
0	0.735557	0.915	0.73	0	Medulla and pons	Snhg11
0	0.729227	0.86	0.598	0	Medulla and pons	Sncb
0	0.713515	0.654	0.332	0	Medulla and pons	Gm45774
0	0.702232	0.626	0.35	0	Medulla and pons	Atp1b2
0	0.69613	0.517	0.187	0	Medulla and pons	Cldn11
0	0.689482	0.419	0.179	0	Medulla and pons	Hpcal1
0	0.687598	0.554	0.286	0	Medulla and pons	Slc17a6
0	0.68248	1	0.998	0	Medulla and pons	Apoe
0	0.681867	0.699	0.383	0	Medulla and pons	Cnp
0	0.677305	0.942	0.822	0	Medulla and pons	Ldhb
0	0.671457	0.84	0.62	0	Medulla and pons	Thy1
0	0.671382	0.915	0.737	0	Medulla and pons	Chchd10
0	0.662545	0.353	0.113	0	Medulla and pons	Kcnk9
0	0.651729	0.879	0.677	0	Medulla and pons	Fxyd7
0	0.643546	0.848	0.607	0	Medulla and pons	Vsnl1
0	0.641812	0.156	0.014	0	Medulla and pons	Hoxb5
0	0.636538	0.216	0.04	0	Medulla and pons	Sncg
0	0.617208	0.365	0.143	0	Medulla and pons	Lgi3
0	0.606113	1	0.996	0	Medulla and pons	Cst3
0	0.595635	0.942	0.789	0	Medulla and pons	Atp1a3
0	0.595527	0.993	0.94	0	Medulla and pons	Nme7
0	0.592298	0.368	0.14	0	Medulla and pons	Nrn1
0	0.526876	0.964	0.839	0	Medulla and pons	Atp1b1
0	0.491528	0.173	0.013	0	Medulla and pons	Mab21l2
0	0.483434	0.31	0.11	0	Medulla and pons	Ugt8a
0	0.452178	0.12	0.013	0	Medulla and pons	Serpinb1b
0	0.445674	0.145	0.012	0	Medulla and pons	Lbx1
0	0.415991	0.112	0.006	0	Medulla and pons	Prrxl1
0	0.404055	0.145	0.014	0	Medulla and pons	Hotairm1
0	0.398515	0.128	0.007	0	Medulla and pons	Hoxb3
0	0.340499	0.127	0.022	0	Medulla and pons	Mafa
0	0.310104	0.097	0.005	0	Medulla and pons	Hoxc4
0	0.284958	0.076	0.004	0	Medulla and pons	Gm29430
0	0.258288	0.086	0.005	0	Medulla and pons	Hoxb3os
6.65773e-308	0.410712	0.222	0.063	1.53913e-303	Medulla and pons	Mog
2.26609e-306	0.68679	0.642	0.378	5.23874e-302	Medulla and pons	Slc12a5
5.92742e-303	0.65535	0.674	0.409	1.3703e-298	Medulla and pons	Map1a
1.4464e-290	0.548934	0.329	0.128	3.34379e-286	Medulla and pons	Lynx1
2.26178e-290	0.619352	0.601	0.337	5.22878e-286	Medulla and pons	Slc6a11
4.1044e-286	0.392372	0.175	0.045	9.48854e-282	Medulla and pons	Cntnap1
1.22821e-283	0.387902	1	0.98	2.83939e-279	Medulla and pons	Gnas
5.26999e-268	0.535393	0.7	0.448	1.21832e-263	Medulla and pons	Sirt2
9.25746e-264	0.278654	0.099	0.017	2.14014e-259	Medulla and pons	Hapln4
2.11416e-262	0.42955	0.211	0.065	4.8875e-258	Medulla and pons	Mab21l1
5.75255e-261	0.603341	0.804	0.592	1.32988e-256	Medulla and pons	Camk2n2
8.93049e-260	0.645232	0.653	0.415	2.06455e-255	Medulla and pons	Ckmt1
1.37545e-259	0.586219	0.452	0.225	3.17977e-255	Medulla and pons	Dzank1
3.5968e-259	0.517859	0.825	0.613	8.31507e-255	Medulla and pons	Atp1a2
2.61372e-255	0.595557	0.357	0.155	6.0424e-251	Medulla and pons	Car10
3.90194e-254	0.495373	0.184	0.054	9.02052e-250	Medulla and pons	Mafb
5.08397e-253	0.518408	0.248	0.088	1.17531e-248	Medulla and pons	Sv2c
1.4184e-251	0.349531	0.179	0.051	3.27906e-247	Medulla and pons	Mal
1.72736e-251	0.614034	0.511	0.278	3.99331e-247	Medulla and pons	Scn1b
9.95191e-249	0.57171	0.359	0.158	2.30068e-244	Medulla and pons	Car2
2.57677e-245	0.668315	0.905	0.758	5.95698e-241	Medulla and pons	Meg3
4.29025e-245	0.525842	0.557	0.311	9.9182e-241	Medulla and pons	Aqp4
4.01072e-243	0.497978	0.953	0.844	9.27198e-239	Medulla and pons	Mdh1
1.11293e-242	0.452506	0.979	0.898	2.57287e-238	Medulla and pons	Rab3a
4.87254e-239	0.59187	0.649	0.414	1.12643e-234	Medulla and pons	Rnd2
6.32528e-239	0.49793	0.951	0.859	1.46228e-234	Medulla and pons	Prdx5
3.05331e-233	0.544501	0.82	0.619	7.05863e-229	Medulla and pons	Copg2
1.58331e-232	0.338919	0.999	0.992	3.66029e-228	Medulla and pons	Ndufa4
3.33228e-228	0.327524	1	0.992	7.70358e-224	Medulla and pons	Cox8a
3.76254e-228	0.489187	0.408	0.196	8.69825e-224	Medulla and pons	Agt
4.61533e-228	0.594186	0.718	0.497	1.06697e-223	Medulla and pons	Slc3a1
1.40869e-224	0.577478	0.628	0.401	3.2566e-220	Medulla and pons	Hdac11
1.19677e-222	0.570095	0.612	0.388	2.76669e-218	Medulla and pons	Glrb
4.18024e-222	0.384558	0.984	0.928	9.66388e-218	Medulla and pons	Gapdh
2.19859e-221	0.579041	0.662	0.434	5.0827e-217	Medulla and pons	Ina
3.12365e-221	0.557223	0.404	0.201	7.22126e-217	Medulla and pons	Fgfr3
3.85903e-221	0.592015	0.5	0.281	8.9213e-217	Medulla and pons	Camk2g
5.20263e-221	0.560056	0.806	0.618	1.20274e-216	Medulla and pons	Maged2
1.00561e-220	0.593871	0.686	0.471	2.32477e-216	Medulla and pons	Chga
7.74873e-218	0.496115	0.911	0.764	1.79135e-213	Medulla and pons	Snap25
3.27867e-217	0.557275	0.566	0.34	7.57963e-213	Medulla and pons	Peg3
5.61006e-213	0.614271	0.367	0.18	1.29693e-208	Medulla and pons	Lhx1os
2.83203e-211	0.516243	0.327	0.149	6.54709e-207	Medulla and pons	Lrrn1
3.55871e-211	0.529596	0.773	0.57	8.22702e-207	Medulla and pons	Serpine2
1.43769e-209	0.422967	0.97	0.9	3.32365e-205	Medulla and pons	Scd2
5.32181e-208	0.417104	0.197	0.067	1.2303e-203	Medulla and pons	Cbln4
3.2652e-207	0.508976	0.451	0.242	7.54848e-203	Medulla and pons	Nova1
3.94874e-202	0.445415	0.542	0.312	9.12869e-198	Medulla and pons	Mmp11
1.6974e-201	0.468174	0.939	0.843	3.92405e-197	Medulla and pons	Tecr
1.76831e-200	0.483611	0.358	0.173	4.08797e-196	Medulla and pons	Fndc5
1.1113e-198	0.251496	0.083	0.015	2.56911e-194	Medulla and pons	Ebf2
3.65654e-197	0.554144	0.45	0.247	8.4532e-193	Medulla and pons	Slc4a4
4.28274e-197	0.55717	0.454	0.252	9.90084e-193	Medulla and pons	Kcnip1
9.8891e-197	0.464081	0.728	0.51	2.28616e-192	Medulla and pons	Rassf3
8.18866e-196	0.564066	0.581	0.373	1.89305e-191	Medulla and pons	Eno2
4.15984e-194	0.314841	0.252	0.1	9.61671e-190	Medulla and pons	Trf
4.53398e-194	0.581361	0.323	0.153	1.04817e-189	Medulla and pons	Crabp1
8.1841e-191	0.497119	0.324	0.152	1.892e-186	Medulla and pons	Slc6a9
1.11861e-190	0.463702	0.888	0.738	2.586e-186	Medulla and pons	Ndrg4
1.14137e-190	0.449178	0.645	0.427	2.63861e-186	Medulla and pons	Igfbp2
7.23461e-187	0.330046	0.998	0.974	1.6725e-182	Medulla and pons	Slc25a4
7.65029e-186	0.531234	0.643	0.445	1.76859e-181	Medulla and pons	Shroom2
3.29053e-185	0.51472	0.486	0.281	7.60705e-181	Medulla and pons	Fars2
3.3851e-184	0.344898	0.997	0.971	7.82567e-180	Medulla and pons	Atp5g3
1.35229e-181	0.316743	0.118	0.032	3.12623e-177	Medulla and pons	Rassf4
3.69952e-181	0.52148	0.531	0.325	8.55255e-177	Medulla and pons	Tmem91
1.08915e-180	0.364926	0.983	0.938	2.51789e-176	Medulla and pons	Slc25a3
5.53939e-180	0.553793	0.585	0.384	1.2806e-175	Medulla and pons	Atp2b2
2.18848e-179	0.311645	0.997	0.982	5.05933e-175	Medulla and pons	Cox5b
3.42126e-177	0.401813	0.183	0.065	7.90926e-173	Medulla and pons	Ebf1
8.27474e-177	0.308011	0.996	0.97	1.91296e-172	Medulla and pons	Gm48825
1.06441e-176	0.379553	0.974	0.899	2.46069e-172	Medulla and pons	Snrpn
1.56145e-176	0.312084	0.176	0.061	3.60975e-172	Medulla and pons	Scn1a
2.11242e-175	0.525634	0.683	0.486	4.8835e-171	Medulla and pons	Camta1
6.51886e-175	0.532949	0.555	0.353	1.50703e-170	Medulla and pons	Tmem59l
6.53904e-175	0.485489	0.475	0.275	1.5117e-170	Medulla and pons	Nfasc
2.12244e-173	0.320048	0.99	0.957	4.90665e-169	Medulla and pons	Ckb
6.69579e-173	0.484732	0.431	0.243	1.54793e-168	Medulla and pons	Epb41l3
1.72576e-170	0.439812	0.343	0.171	3.9896e-166	Medulla and pons	Cmtm5
1.75033e-169	0.477082	0.391	0.211	4.04641e-165	Medulla and pons	Map7d2
2.24992e-168	0.332851	0.159	0.054	5.20136e-164	Medulla and pons	Ret
3.20875e-167	0.519206	0.609	0.417	7.41798e-163	Medulla and pons	Rasgrp2
6.69863e-167	0.465284	0.312	0.151	1.54859e-162	Medulla and pons	Rbms3
3.49309e-165	0.396088	0.937	0.827	8.07532e-161	Medulla and pons	Zwint
1.00261e-164	0.484553	0.418	0.234	2.31782e-160	Medulla and pons	Spon1
4.17863e-164	0.380347	0.301	0.142	9.66015e-160	Medulla and pons	Pllp
1.99967e-161	0.310828	0.179	0.066	4.62284e-157	Medulla and pons	9630013A20Rik
2.55115e-161	0.436514	0.822	0.657	5.89774e-157	Medulla and pons	Ndrg2
1.22519e-160	0.398797	0.933	0.827	2.8324e-156	Medulla and pons	Syt11
3.81173e-159	0.44352	0.73	0.541	8.81197e-155	Medulla and pons	Bcan
5.21251e-159	0.417604	0.34	0.174	1.20503e-154	Medulla and pons	Tspan2
1.33356e-158	0.372946	0.205	0.082	3.08293e-154	Medulla and pons	Fgf9
5.42341e-158	0.466357	0.509	0.317	1.25378e-153	Medulla and pons	Tspyl4
7.22773e-158	0.582354	0.625	0.431	1.67091e-153	Medulla and pons	Pcdh9
1.91504e-157	0.445972	0.574	0.374	4.4272e-153	Medulla and pons	Gprasp2
4.4259e-157	0.458954	0.753	0.579	1.02318e-152	Medulla and pons	Kif5a
1.35167e-156	0.343818	0.973	0.902	3.12479e-152	Medulla and pons	Pcsk1n
3.02239e-156	0.367444	0.21	0.087	6.98717e-152	Medulla and pons	Kcna2
7.77148e-155	0.453521	0.808	0.657	1.79661e-150	Medulla and pons	Tcf25
1.2691e-154	0.474368	0.729	0.555	2.9339e-150	Medulla and pons	Dnm1
1.62947e-154	0.391815	0.897	0.757	3.76701e-150	Medulla and pons	Gm38393
2.09539e-154	0.468735	0.468	0.282	4.84412e-150	Medulla and pons	Disp2
4.60461e-150	0.389167	0.251	0.115	1.06449e-145	Medulla and pons	Kcnc1
1.90368e-149	0.484777	0.402	0.232	4.40094e-145	Medulla and pons	Acsbg1
3.83587e-149	0.435661	0.387	0.213	8.86776e-145	Medulla and pons	Tmem163
1.88236e-148	0.421088	0.296	0.147	4.35165e-144	Medulla and pons	Nacc2
4.09768e-147	0.458627	0.352	0.19	9.47302e-143	Medulla and pons	Kcnj10
4.85444e-146	0.393592	0.897	0.78	1.12225e-141	Medulla and pons	Slc22a17
6.72067e-146	0.284388	0.14	0.047	1.55369e-141	Medulla and pons	Tmem255a
8.48469e-146	0.298693	0.812	0.634	1.96149e-141	Medulla and pons	Sparc
2.60215e-145	0.453545	0.499	0.317	6.01564e-141	Medulla and pons	Hspa12a
5.3343e-143	0.445878	0.291	0.147	1.23318e-138	Medulla and pons	Nat8l
1.66295e-142	0.429612	0.312	0.162	3.8444e-138	Medulla and pons	Glrx
6.14464e-142	0.646569	0.607	0.429	1.42052e-137	Medulla and pons	Cntnap2
2.34971e-140	0.458164	0.363	0.202	5.43205e-136	Medulla and pons	Timp4
4.34584e-139	0.321464	0.449	0.27	1.00467e-134	Medulla and pons	Enpp2
6.74575e-138	0.409469	0.752	0.594	1.55948e-133	Medulla and pons	Camk2d
2.06141e-137	0.450364	0.399	0.233	4.76556e-133	Medulla and pons	Nap1l2
4.86367e-136	0.409928	0.613	0.424	1.12438e-131	Medulla and pons	Tsc22d4
7.73611e-136	0.449659	0.638	0.461	1.78843e-131	Medulla and pons	Pfkp
4.51977e-134	0.377871	0.261	0.127	1.04488e-129	Medulla and pons	Igsf9b
2.95224e-133	0.269425	0.118	0.038	6.82498e-129	Medulla and pons	A2ml1
1.30686e-132	0.316455	0.149	0.056	3.02119e-128	Medulla and pons	Meis1
1.79677e-130	0.278703	0.139	0.05	4.15377e-126	Medulla and pons	Smim17
1.81218e-130	0.279852	0.155	0.059	4.1894e-126	Medulla and pons	Cox6b2
2.17231e-130	0.426706	0.253	0.123	5.02195e-126	Medulla and pons	Grik1
3.50536e-130	0.403848	0.276	0.14	8.10368e-126	Medulla and pons	Endod1
4.56614e-130	0.385955	0.655	0.468	1.0556e-125	Medulla and pons	Olig1
1.82712e-129	0.358221	0.911	0.809	4.22395e-125	Medulla and pons	Reep5
1.05257e-128	0.428438	0.317	0.173	2.43333e-124	Medulla and pons	Cabp1
5.99489e-127	0.344468	0.249	0.12	1.3859e-122	Medulla and pons	Fbxo2
1.57946e-126	0.268638	0.998	0.973	3.65139e-122	Medulla and pons	Atp5b
4.37776e-126	0.329105	0.319	0.17	1.01205e-121	Medulla and pons	Bcas1
5.03394e-125	0.431803	0.516	0.343	1.16375e-120	Medulla and pons	Gpr37l1
3.03178e-124	0.309214	0.164	0.066	7.00888e-120	Medulla and pons	Epha10
1.24173e-123	0.307273	0.251	0.124	2.87064e-119	Medulla and pons	Pvalb
1.68664e-123	0.370988	0.374	0.216	3.89917e-119	Medulla and pons	Acsl6
1.83765e-123	0.341719	0.209	0.095	4.24828e-119	Medulla and pons	Maf
7.35023e-123	0.401132	0.537	0.363	1.69923e-118	Medulla and pons	Vstm2l
1.63809e-122	0.423383	0.396	0.238	3.78693e-118	Medulla and pons	Htra1
1.15132e-121	0.432534	0.583	0.421	2.66163e-117	Medulla and pons	Laptm4b
2.07447e-121	0.313994	0.249	0.123	4.79576e-117	Medulla and pons	Scrt1
1.81285e-120	0.426222	0.515	0.346	4.19094e-116	Medulla and pons	Rell2
4.12696e-120	0.391783	0.257	0.131	9.54071e-116	Medulla and pons	Luzp1
4.78407e-120	0.367001	0.601	0.417	1.10598e-115	Medulla and pons	Syp
5.0527e-120	0.419227	0.667	0.498	1.16808e-115	Medulla and pons	Fkbp2
1.55952e-119	0.407078	0.76	0.609	3.60531e-115	Medulla and pons	Nsf
4.3086e-119	0.348146	0.846	0.72	9.96062e-115	Medulla and pons	Olfr620
5.21657e-119	0.293987	0.136	0.051	1.20597e-114	Medulla and pons	Rassf5
1.12302e-115	0.415569	0.395	0.242	2.5962e-111	Medulla and pons	Amn
1.27822e-114	0.387676	0.836	0.711	2.95498e-110	Medulla and pons	Atp2a2
5.35839e-114	0.389806	0.833	0.711	1.23875e-109	Medulla and pons	Clstn1
3.97459e-113	0.46194	0.444	0.286	9.18846e-109	Medulla and pons	Dpp6
5.26051e-109	0.356638	0.345	0.2	1.21612e-104	Medulla and pons	Rasgrf1
1.89401e-108	0.3762	0.277	0.149	4.37857e-104	Medulla and pons	Cbln2
3.02442e-108	0.389192	0.5	0.338	6.99185e-104	Medulla and pons	Rgs10
3.11675e-108	0.344837	0.225	0.111	7.20529e-104	Medulla and pons	Btbd11
2.55286e-107	0.386459	0.661	0.507	5.9017e-103	Medulla and pons	Rap1gds1
2.99356e-107	0.297274	0.974	0.93	6.92052e-103	Medulla and pons	Cox5a
4.10195e-107	0.25784	0.116	0.042	9.4829e-103	Medulla and pons	Rmst
5.57151e-107	0.40257	0.609	0.452	1.28802e-102	Medulla and pons	Stk16
3.68498e-106	0.407316	0.431	0.28	8.51893e-102	Medulla and pons	Mapk9
1.27336e-105	0.284477	0.64	0.458	2.94375e-101	Medulla and pons	Selenop
3.71458e-105	0.373703	0.491	0.327	8.58737e-101	Medulla and pons	Hap1
6.93971e-104	0.352609	0.298	0.166	1.60432e-99	Medulla and pons	Nrsn2
3.17801e-103	0.408924	0.583	0.433	7.34691e-99	Medulla and pons	Cbarp
1.07425e-102	0.335489	0.261	0.14	2.48345e-98	Medulla and pons	Tmem229a
1.46001e-102	0.369705	0.28	0.155	3.37525e-98	Medulla and pons	Tshz2
2.8247e-102	0.365424	0.433	0.28	6.53013e-98	Medulla and pons	Gria4
7.89773e-102	0.284436	0.967	0.917	1.8258e-97	Medulla and pons	Cox7b
9.08193e-102	0.317579	0.92	0.835	2.09956e-97	Medulla and pons	Uqcrb
4.97396e-101	0.265224	0.984	0.959	1.14988e-96	Medulla and pons	Uqcrh
8.34446e-101	0.277997	0.181	0.083	1.92907e-96	Medulla and pons	Adra1b
1.36437e-100	0.359096	0.757	0.614	3.15416e-96	Medulla and pons	Aplp2
4.06601e-100	0.311208	0.856	0.721	9.39979e-96	Medulla and pons	App
1.46365e-99	0.324498	0.883	0.78	3.38366e-95	Medulla and pons	Snap47
8.70823e-99	0.315057	0.237	0.125	2.01317e-94	Medulla and pons	C230004F18Rik
1.21752e-98	0.320063	0.295	0.166	2.81466e-94	Medulla and pons	Lgi2
1.18227e-97	0.416793	0.512	0.366	2.73316e-93	Medulla and pons	Bend6
1.5501e-96	0.346342	0.704	0.555	3.58351e-92	Medulla and pons	Inpp5f
1.96673e-96	0.302487	0.199	0.097	4.54669e-92	Medulla and pons	Cthrc1
7.96996e-95	0.339183	0.326	0.194	1.84249e-90	Medulla and pons	Paqr8
1.40649e-94	0.353936	0.783	0.652	3.25152e-90	Medulla and pons	Nptn
4.25813e-93	0.352595	0.312	0.186	9.84394e-89	Medulla and pons	Slc7a10
6.39688e-93	0.329377	0.307	0.18	1.47883e-88	Medulla and pons	Fam19a2
1.59136e-92	0.378807	0.544	0.394	3.67892e-88	Medulla and pons	Cadps
1.61191e-92	0.283587	0.949	0.892	3.72641e-88	Medulla and pons	Atp5f1
2.22755e-92	0.330635	0.412	0.266	5.14965e-88	Medulla and pons	Exosc5
2.48675e-92	0.306772	0.882	0.776	5.74887e-88	Medulla and pons	Dynll2
3.56226e-92	0.266693	0.206	0.102	8.23524e-88	Medulla and pons	Olfm3
5.51699e-92	0.252509	0.119	0.047	1.27542e-87	Medulla and pons	Ank1
6.12711e-92	0.26494	0.219	0.113	1.41646e-87	Medulla and pons	Limk1
6.89656e-92	0.389955	0.485	0.342	1.59435e-87	Medulla and pons	Etnk1
9.67816e-92	0.254006	0.98	0.946	2.2374e-87	Medulla and pons	Atp5a1
1.23804e-91	0.323893	0.682	0.531	2.86209e-87	Medulla and pons	Ttyh1
1.24421e-91	0.373642	0.429	0.287	2.87636e-87	Medulla and pons	Habp4
3.46065e-91	0.303616	0.864	0.749	8.00032e-87	Medulla and pons	Psap
5.5268e-91	0.324388	0.23	0.123	1.27769e-86	Medulla and pons	Rwdd2a
7.87463e-91	0.3689	0.58	0.432	1.82046e-86	Medulla and pons	Sult4a1
2.3824e-90	0.343486	0.721	0.58	5.50764e-86	Medulla and pons	Atp6v1b2
5.29169e-90	0.351606	0.668	0.523	1.22333e-85	Medulla and pons	Idh3b
5.29657e-88	0.357224	0.715	0.571	1.22446e-83	Medulla and pons	Aco2
5.46625e-88	0.326099	0.812	0.701	1.26369e-83	Medulla and pons	Uqcrc1
7.71446e-88	0.327937	0.325	0.199	1.78343e-83	Medulla and pons	Kcnc4
8.96281e-88	0.285114	0.94	0.864	2.07202e-83	Medulla and pons	Rtn3
3.43647e-87	0.289248	0.832	0.709	7.94444e-83	Medulla and pons	Cd81
2.14614e-86	0.353982	0.561	0.416	4.96145e-82	Medulla and pons	Narfl
3.26405e-86	0.371206	0.617	0.48	7.54584e-82	Medulla and pons	Atp6v1g2
7.59764e-86	0.331464	0.751	0.614	1.75642e-81	Medulla and pons	Gabarapl1
1.94719e-83	0.299293	0.322	0.199	4.50151e-79	Medulla and pons	Camta2
3.3232e-83	0.25797	0.968	0.918	7.68256e-79	Medulla and pons	Atp5h
3.68251e-83	0.326728	0.203	0.107	8.51324e-79	Medulla and pons	Hs3st5
5.94614e-83	0.320751	0.54	0.389	1.37463e-78	Medulla and pons	Pygb
7.09162e-83	0.315577	0.284	0.168	1.63944e-78	Medulla and pons	Ttbk2
8.20221e-83	0.348673	0.565	0.423	1.89619e-78	Medulla and pons	Ghitm
2.72103e-82	0.346855	0.604	0.463	6.29049e-78	Medulla and pons	Pgk1
3.4478e-82	0.317476	0.549	0.401	7.97063e-78	Medulla and pons	Slc32a1
3.9028e-82	0.261828	0.166	0.08	9.0225e-78	Medulla and pons	Ankrd29
4.25556e-82	0.318528	0.858	0.768	9.83801e-78	Medulla and pons	Cyc1
7.78305e-82	0.318546	0.383	0.25	1.79929e-77	Medulla and pons	Dlat
9.95593e-82	0.277055	0.947	0.89	2.30161e-77	Medulla and pons	Ttc9b
1.32837e-81	0.307746	0.249	0.142	3.07094e-77	Medulla and pons	Syt3
3.94156e-81	0.295738	0.306	0.186	9.11211e-77	Medulla and pons	Anxa6
2.02428e-80	0.310892	0.64	0.489	4.67974e-76	Medulla and pons	Chgb
2.37648e-80	0.322317	0.351	0.225	5.49394e-76	Medulla and pons	Caskin1
8.24921e-80	0.323003	0.261	0.152	1.90705e-75	Medulla and pons	Wwox
1.00973e-79	0.301374	0.795	0.672	2.33429e-75	Medulla and pons	Ndufab1
1.62472e-79	0.297916	0.205	0.109	3.75602e-75	Medulla and pons	Ppargc1a
8.12253e-79	0.332529	0.569	0.426	1.87777e-74	Medulla and pons	Ahi1
1.03827e-78	0.334932	0.373	0.246	2.40028e-74	Medulla and pons	Ache
1.18184e-78	0.316839	0.551	0.407	2.73219e-74	Medulla and pons	Tmem130
1.55193e-78	0.355738	0.446	0.311	3.58775e-74	Medulla and pons	Mgll
2.05542e-78	0.319338	0.506	0.365	4.75171e-74	Medulla and pons	Arl8b
2.27987e-78	0.258067	0.197	0.103	5.27061e-74	Medulla and pons	Sema4d
1.08736e-77	0.343967	0.585	0.449	2.51377e-73	Medulla and pons	Pdhb
1.24645e-77	0.433638	0.363	0.24	2.88154e-73	Medulla and pons	Grid2
2.13647e-77	0.267524	0.17	0.085	4.9391e-73	Medulla and pons	Gjd2
3.21792e-77	0.353087	0.508	0.369	7.43919e-73	Medulla and pons	Grin1
3.91892e-77	0.289479	0.715	0.579	9.05976e-73	Medulla and pons	Cfap46
1.79829e-76	0.315573	0.276	0.166	4.15729e-72	Medulla and pons	Omg
3.83938e-76	0.29066	0.271	0.161	8.87589e-72	Medulla and pons	B630019K06Rik
4.58975e-76	0.293082	0.808	0.691	1.06106e-71	Medulla and pons	Ndufs5
6.52984e-76	0.299112	0.246	0.142	1.50957e-71	Medulla and pons	Slc25a33
2.35218e-75	0.260623	0.872	0.769	5.43777e-71	Medulla and pons	Tbc1d9
2.53599e-75	0.253733	0.177	0.091	5.86271e-71	Medulla and pons	Lypd6b
3.43602e-75	0.294438	0.264	0.157	7.94339e-71	Medulla and pons	Galnt16
3.59026e-75	0.428315	0.499	0.364	8.29996e-71	Medulla and pons	Rbfox1
5.0769e-75	0.296045	0.819	0.715	1.17368e-70	Medulla and pons	Atp6v0e2
5.16635e-75	0.324454	0.432	0.301	1.19436e-70	Medulla and pons	Shisa4
6.12427e-75	0.277816	0.832	0.712	1.41581e-70	Medulla and pons	Slc25a5
2.05383e-74	0.340288	0.479	0.348	4.74804e-70	Medulla and pons	Abat
5.5624e-74	0.260255	0.278	0.167	1.28591e-69	Medulla and pons	Haghl
4.1264e-73	0.33503	0.474	0.343	9.5394e-69	Medulla and pons	Serpini1
4.8573e-73	0.335742	0.535	0.403	1.12291e-68	Medulla and pons	Tuba4a
1.27833e-72	0.29024	0.555	0.418	2.95524e-68	Medulla and pons	Stk11
2.48707e-72	0.296376	0.403	0.274	5.74962e-68	Medulla and pons	Rap1gap
2.94823e-72	0.294103	0.379	0.251	6.81573e-68	Medulla and pons	Dzip1
4.02676e-72	0.316446	0.34	0.219	9.30907e-68	Medulla and pons	Lypd1
6.31048e-72	0.32152	0.359	0.237	1.45886e-67	Medulla and pons	Tspan17
1.2708e-71	0.302032	0.253	0.151	2.93783e-67	Medulla and pons	Stk39
1.6953e-71	0.282197	0.861	0.77	3.91919e-67	Medulla and pons	Ndufb6
2.93689e-71	0.328906	0.512	0.382	6.78951e-67	Medulla and pons	Dnmt3a
1.4871e-70	0.277337	0.829	0.713	3.43787e-66	Medulla and pons	Gm20538
2.05446e-70	0.324543	0.566	0.435	4.7495e-66	Medulla and pons	Tmx2
2.17312e-70	0.3085	0.742	0.626	5.02382e-66	Medulla and pons	Ndufs8
4.11541e-70	0.302899	0.239	0.141	9.514e-66	Medulla and pons	Cds1
2.61654e-69	0.413545	0.309	0.199	6.04892e-65	Medulla and pons	Lingo2
5.07895e-69	0.256579	0.939	0.869	1.17415e-64	Medulla and pons	Ttc3
7.82877e-69	0.334934	0.459	0.333	1.80986e-64	Medulla and pons	Cds2
1.32013e-68	0.289978	0.252	0.15	3.05187e-64	Medulla and pons	Cldn10
1.7987e-68	0.261313	0.383	0.257	4.15823e-64	Medulla and pons	Fbxo44
4.90626e-68	0.27392	0.399	0.27	1.13423e-63	Medulla and pons	Plpp3
3.79503e-67	0.264275	0.266	0.161	8.77335e-63	Medulla and pons	Rcan2
9.91777e-67	0.309674	0.544	0.418	2.29279e-62	Medulla and pons	Plekhb2
1.06054e-66	0.350958	0.296	0.187	2.45175e-62	Medulla and pons	Npas3
1.40914e-66	0.310943	0.66	0.538	3.25764e-62	Medulla and pons	Cs
1.42841e-66	0.269382	0.214	0.123	3.30219e-62	Medulla and pons	Grb14
2.60563e-66	0.293226	0.479	0.351	6.02368e-62	Medulla and pons	Stx1b
3.80567e-66	0.329252	0.335	0.224	8.79795e-62	Medulla and pons	Rph3a
4.44682e-66	0.294269	0.303	0.194	1.02802e-61	Medulla and pons	Pigs
1.94195e-65	0.306013	0.557	0.433	4.48941e-61	Medulla and pons	Atp6v1c1
4.34459e-65	0.309764	0.51	0.384	1.00438e-60	Medulla and pons	Pak1
5.9074e-65	0.284752	0.423	0.3	1.36567e-60	Medulla and pons	Ubl3
2.30476e-64	0.346252	0.426	0.309	5.32814e-60	Medulla and pons	Gabra5
5.08239e-64	0.297883	0.666	0.541	1.17495e-59	Medulla and pons	Sv2a
9.39365e-64	0.277671	0.347	0.232	2.17162e-59	Medulla and pons	Rit2
2.97831e-63	0.282688	0.626	0.494	6.88525e-59	Medulla and pons	Elavl2
4.66594e-63	0.331947	0.441	0.322	1.07867e-58	Medulla and pons	Fh1
5.67088e-63	0.306682	0.529	0.404	1.31099e-58	Medulla and pons	Emc4
5.92275e-63	0.256048	0.207	0.119	1.36922e-58	Medulla and pons	Traf3
6.52272e-63	0.294617	0.628	0.502	1.50792e-58	Medulla and pons	Dst
7.59704e-63	0.279706	0.253	0.156	1.75628e-58	Medulla and pons	Nceh1
8.09194e-63	0.299298	0.424	0.301	1.8707e-58	Medulla and pons	Tmtc1
1.08491e-62	0.31311	0.294	0.192	2.50811e-58	Medulla and pons	Scn8a
1.10831e-62	0.259435	0.214	0.125	2.56219e-58	Medulla and pons	Gfra2
1.19964e-62	0.296201	0.714	0.603	2.77334e-58	Medulla and pons	Ndufs7
1.69463e-62	0.273535	0.253	0.156	3.91766e-58	Medulla and pons	Hspa4l
1.69633e-62	0.276771	0.18	0.1	3.92159e-58	Medulla and pons	Sorcs1
2.53026e-62	0.253047	0.161	0.085	5.84945e-58	Medulla and pons	AI464131
2.96094e-62	0.256602	0.806	0.697	6.8451e-58	Medulla and pons	Gprasp1
3.19327e-62	0.269242	0.253	0.156	7.38221e-58	Medulla and pons	Mtfp1
3.57716e-62	0.273115	0.375	0.259	8.26967e-58	Medulla and pons	Gm2a
1.51682e-61	0.354842	0.699	0.591	3.50658e-57	Medulla and pons	Lsamp
1.9405e-61	0.262378	0.33	0.22	4.48605e-57	Medulla and pons	Megf11
2.27753e-61	0.275146	0.483	0.358	5.26519e-57	Medulla and pons	Clstn3
2.89237e-61	0.260593	0.3	0.194	6.68658e-57	Medulla and pons	Fnbp1
3.01064e-61	0.285085	0.29	0.188	6.95999e-57	Medulla and pons	Pdzd2
3.10522e-61	0.257999	0.839	0.73	7.17866e-57	Medulla and pons	Cycs
5.66932e-61	0.32275	0.349	0.242	1.31063e-56	Medulla and pons	Fbxo9
8.15286e-61	0.282637	0.282	0.182	1.88478e-56	Medulla and pons	Igip
1.05089e-60	0.28149	0.346	0.235	2.42944e-56	Medulla and pons	Pitpnc1
1.13723e-60	0.251479	0.879	0.802	2.62905e-56	Medulla and pons	Ndufb5
2.79721e-60	0.291397	0.279	0.178	6.46659e-56	Medulla and pons	Dscam
5.48652e-60	0.255215	0.247	0.153	1.26837e-55	Medulla and pons	Sipa1l2
1.53396e-59	0.261653	0.736	0.617	3.54621e-55	Medulla and pons	Zfp839
2.4992e-59	0.289323	0.46	0.343	5.77765e-55	Medulla and pons	Got1
3.8963e-59	0.438228	0.214	0.128	9.00746e-55	Medulla and pons	Sgcz
9.1266e-59	0.327505	0.44	0.32	2.10989e-54	Medulla and pons	Adgrl3
3.35201e-58	0.263596	0.339	0.23	7.74919e-54	Medulla and pons	Pgm2
3.96459e-58	0.268197	0.836	0.751	9.16534e-54	Medulla and pons	Ndufv2
4.95054e-58	0.25251	0.391	0.273	1.14447e-53	Medulla and pons	Ap1s2
9.81313e-58	0.259889	0.66	0.538	2.2686e-53	Medulla and pons	Atp6ap2
1.3613e-57	0.258923	0.417	0.296	3.14704e-53	Medulla and pons	Fnta
2.30398e-57	0.277408	0.457	0.339	5.32635e-53	Medulla and pons	Rtl8a
2.59353e-57	0.263066	0.584	0.458	5.99573e-53	Medulla and pons	Prkaca
3.37871e-57	0.270494	0.558	0.439	7.8109e-53	Medulla and pons	AC124490.1
4.58937e-57	0.254398	0.308	0.205	1.06097e-52	Medulla and pons	Trnp1
1.2609e-56	0.288168	0.542	0.426	2.91495e-52	Medulla and pons	Got2
2.13426e-56	0.253524	0.255	0.16	4.93398e-52	Medulla and pons	Tril
3.09093e-56	0.257432	0.655	0.534	7.14561e-52	Medulla and pons	Mpc1
3.14242e-56	0.258594	0.436	0.319	7.26465e-52	Medulla and pons	Sez6l
8.66988e-56	0.290557	0.36	0.252	2.0043e-51	Medulla and pons	Rgs17
1.36285e-55	0.262882	0.447	0.328	3.15064e-51	Medulla and pons	Spock1
1.36744e-55	0.250723	0.232	0.142	3.16124e-51	Medulla and pons	Cit
1.54342e-55	0.273776	0.303	0.203	3.56807e-51	Medulla and pons	Lrrc49
2.59975e-55	0.252537	0.255	0.163	6.0101e-51	Medulla and pons	Sema7a
3.38054e-55	0.267834	0.579	0.46	7.81513e-51	Medulla and pons	Ppp3r1
1.1625e-54	0.271482	0.217	0.133	2.68746e-50	Medulla and pons	Armcx1
1.84507e-54	0.260755	0.293	0.194	4.26543e-50	Medulla and pons	Susd4
2.27452e-54	0.288109	0.659	0.552	5.25824e-50	Medulla and pons	Stxbp1
3.10712e-54	0.2835	0.678	0.574	7.18304e-50	Medulla and pons	1700020I14Rik
3.20488e-54	0.260598	0.202	0.12	7.40903e-50	Medulla and pons	C1ql1
3.63425e-54	0.263552	0.744	0.643	8.40166e-50	Medulla and pons	Gpi1
4.40244e-54	0.311776	0.276	0.184	1.01776e-49	Medulla and pons	Adcy2
4.53047e-54	0.296205	0.464	0.35	1.04735e-49	Medulla and pons	Slc24a3
4.73614e-54	0.253128	0.276	0.179	1.0949e-49	Medulla and pons	Gpr39
5.17264e-54	0.253354	0.574	0.454	1.19581e-49	Medulla and pons	Selenot
1.02486e-53	0.280618	0.474	0.361	2.36927e-49	Medulla and pons	Tmem246
1.88357e-53	0.284202	0.711	0.607	4.35444e-49	Medulla and pons	Ndufs2
5.04539e-53	0.262484	0.467	0.353	1.16639e-48	Medulla and pons	Syn1
6.42108e-53	0.273607	0.385	0.278	1.48442e-48	Medulla and pons	Cdk14
8.83401e-53	0.263162	0.67	0.56	2.04225e-48	Medulla and pons	Rtl8b
9.75813e-53	0.263546	0.327	0.224	2.25589e-48	Medulla and pons	Igfbp7
1.26175e-52	0.267239	0.297	0.2	2.91691e-48	Medulla and pons	Hs6st2
3.6819e-52	0.251503	0.236	0.149	8.51181e-48	Medulla and pons	Rasgrp4
4.25284e-52	0.276445	0.221	0.138	9.83171e-48	Medulla and pons	Rasgrf2
6.29356e-52	0.259904	0.662	0.548	1.45495e-47	Medulla and pons	Glud1
1.70328e-51	0.260043	0.412	0.3	3.93765e-47	Medulla and pons	Asrgl1
1.75064e-51	0.258915	0.193	0.116	4.04713e-47	Medulla and pons	Kcnip3
2.10244e-51	0.297118	0.59	0.479	4.86043e-47	Medulla and pons	Idh3a
5.40077e-50	0.250724	0.389	0.28	1.24855e-45	Medulla and pons	Luzp2
1.12416e-49	0.273575	0.309	0.214	2.59884e-45	Medulla and pons	Kcnq3
2.0371e-49	0.260586	0.609	0.501	4.70936e-45	Medulla and pons	Ss18l2
2.70675e-49	0.26397	0.623	0.52	6.25747e-45	Medulla and pons	Polr2m
5.49596e-49	0.257098	0.576	0.469	1.27056e-44	Medulla and pons	Sez6l2
6.09904e-49	0.265044	0.497	0.39	1.40998e-44	Medulla and pons	Hacd3
1.0682e-48	0.252665	0.244	0.158	2.46945e-44	Medulla and pons	Plcb4
2.72957e-48	0.267748	0.36	0.26	6.31021e-44	Medulla and pons	Tmem151a
2.33453e-47	0.295481	0.198	0.123	5.39697e-43	Medulla and pons	Cntnap5a
2.64848e-47	0.256372	0.483	0.372	6.12275e-43	Medulla and pons	Chd3os
9.08833e-47	0.261076	0.624	0.522	2.10104e-42	Medulla and pons	Hspa9
6.30417e-46	0.253871	0.627	0.528	1.4574e-41	Medulla and pons	Hspd1
3.66048e-45	0.265057	0.464	0.361	8.46231e-41	Medulla and pons	Suclg1
8.38199e-45	0.317159	0.201	0.126	1.93775e-40	Medulla and pons	Tenm3
1.35009e-44	0.250275	0.45	0.347	3.12113e-40	Medulla and pons	Ndufs1
6.32967e-44	0.331813	0.272	0.188	1.46329e-39	Medulla and pons	Trpm3
1.33127e-43	0.259455	0.358	0.264	3.07763e-39	Medulla and pons	Ndufaf5
1.95237e-43	0.273946	0.438	0.338	4.51349e-39	Medulla and pons	Trim37
2.15909e-43	0.261404	0.445	0.345	4.99138e-39	Medulla and pons	Clec2l
3.05434e-43	0.25044	0.546	0.442	7.06103e-39	Medulla and pons	Emc7
1.63043e-42	0.273899	0.363	0.272	3.76923e-38	Medulla and pons	Tango2
1.86364e-42	0.262442	0.447	0.349	4.30837e-38	Medulla and pons	Flot1
9.19268e-42	0.326029	0.842	0.774	2.12516e-37	Medulla and pons	Malat1
1.82321e-41	0.2829	0.37	0.275	4.2149e-37	Medulla and pons	Rora
2.42145e-41	0.252021	0.492	0.395	5.59792e-37	Medulla and pons	Stau2
2.70986e-39	0.251377	0.469	0.373	6.26466e-35	Medulla and pons	Hprt
1.83033e-38	0.256866	0.457	0.36	4.23136e-34	Medulla and pons	Zfp804b
2.0956e-38	0.272184	0.186	0.12	4.84461e-34	Medulla and pons	Cntn4
3.27532e-38	0.280874	0.34	0.252	7.57188e-34	Medulla and pons	Mdga2
8.02438e-37	0.258034	0.576	0.474	1.85508e-32	Medulla and pons	Nrxn3
1.49712e-34	0.274675	0.262	0.186	3.46104e-30	Medulla and pons	Gpc5
6.08125e-32	0.250207	0.139	0.087	1.40586e-27	Medulla and pons	Cdh18
8.99209e-32	0.344902	0.294	0.22	2.07879e-27	Medulla and pons	Nrg1
8.6889e-29	0.271928	0.239	0.173	2.0087e-24	Medulla and pons	Csmd3
6.17183e-28	0.25383	0.438	0.356	1.4268e-23	Medulla and pons	Ube3a
0	3.41068	1	0.805	0	Blood	Hba-a1
0	3.37618	1	0.716	0	Blood	Hba-a2
0	3.33711	1	0.969	0	Blood	Hbb-bs
0	3.2877	0.999	0.622	0	Blood	Hbb-bt
0	1.23981	0.446	0.079	0	Blood	Apex2
0	0.943597	0.333	0.025	0	Blood	Alas2
1.4805e-288	0.59187	0.177	0.016	3.42263e-284	Blood	Fam46c
2.39471e-185	0.395364	0.105	0.009	5.53608e-181	Blood	Isg20
8.07966e-106	0.440432	0.148	0.027	1.86786e-101	Blood	Slc25a37
7.49969e-90	0.348729	0.133	0.025	1.73378e-85	Blood	Ube2l6
1.12039e-60	0.605275	0.907	0.75	2.59013e-56	Blood	Nrgn
3.6676e-56	0.536276	0.929	0.795	8.47875e-52	Blood	Snca
2.50652e-54	0.508405	0.141	0.039	5.79458e-50	Blood	Cplx3
2.70316e-51	0.445214	0.315	0.139	6.24918e-47	Blood	Tbr1
8.5825e-43	0.416445	0.385	0.2	1.9841e-38	Blood	Neurod6
6.87801e-42	0.507473	0.451	0.255	1.59006e-37	Blood	Khdrbs3
3.62516e-41	0.491943	0.469	0.271	8.38065e-37	Blood	Rprm
1.0144e-40	0.460495	0.25	0.111	2.34508e-36	Blood	Trbc2
4.57775e-40	0.282189	1	0.99	1.05828e-35	Blood	Calm2
1.63971e-39	0.464374	0.787	0.603	3.79068e-35	Blood	Cd24a
9.5917e-38	0.314346	0.166	0.061	2.21741e-33	Blood	Nxph3
3.75696e-37	0.4914	0.518	0.326	8.68534e-33	Blood	Mpped1
2.02925e-35	0.259022	1	0.989	4.69122e-31	Blood	Stmn2
2.28952e-33	0.435211	0.475	0.294	5.29292e-29	Blood	Cldn5
4.93152e-32	0.373433	0.42	0.246	1.14007e-27	Blood	Necab1
6.37146e-30	0.349373	0.397	0.228	1.47295e-25	Blood	Igfbp7
9.01253e-30	0.342977	0.683	0.491	2.08352e-25	Blood	Mef2c
5.13872e-29	0.277377	0.993	0.963	1.18797e-24	Blood	Gap43
2.3495e-28	0.25784	0.799	0.653	5.43158e-24	Blood	Cck
1.2186e-27	0.301133	0.286	0.153	2.81716e-23	Blood	Satb2
2.1538e-26	0.27831	0.59	0.404	4.97915e-22	Blood	Grm7
4.53279e-24	0.3664	0.362	0.222	1.04789e-19	Blood	Hs3st4
2.6316e-23	0.263415	0.273	0.149	6.08373e-19	Blood	Rgs5
2.9253e-21	0.349376	0.283	0.165	6.76271e-17	Blood	Cryab
5.16233e-21	0.276507	0.242	0.132	1.19343e-16	Blood	Slco1c1
9.87654e-21	0.291253	0.952	0.892	2.28326e-16	Blood	Gpm6a
1.67954e-20	0.258647	0.908	0.816	3.88277e-16	Blood	Arhgdig
1.68586e-20	0.290843	0.315	0.19	3.89738e-16	Blood	Tle4
1.99516e-20	0.307439	0.264	0.153	4.61242e-16	Blood	Fech
5.76648e-19	0.299895	0.737	0.595	1.33309e-14	Blood	Ndrg3
6.03201e-19	0.309266	0.508	0.361	1.39448e-14	Blood	Dync1i1
7.0172e-19	0.268552	0.217	0.12	1.62224e-14	Blood	Grp
1.04602e-18	0.313916	0.654	0.502	2.41819e-14	Blood	Nudt4
4.04144e-18	0.308181	0.16	0.081	9.34301e-14	Blood	Gm28928
7.24569e-18	0.286119	0.283	0.174	1.67506e-13	Blood	Satb1
1.38671e-17	0.256058	0.254	0.149	3.20579e-13	Blood	Slc16a1
1.92445e-17	0.302312	0.635	0.481	4.44895e-13	Blood	Osbpl1a
3.24348e-17	0.324822	0.459	0.331	7.49827e-13	Blood	Bpgm
1.1962e-16	0.288367	0.344	0.225	2.76537e-12	Blood	Epas1
3.14119e-16	0.299067	0.709	0.563	7.26181e-12	Blood	Ncald
9.35213e-16	0.285626	0.685	0.558	2.16203e-11	Blood	S100a10
1.09297e-15	0.281512	0.221	0.131	2.52673e-11	Blood	Epb41
1.13744e-15	0.26428	0.36	0.241	2.62953e-11	Blood	Slc17a7
2.37007e-15	0.296504	0.634	0.497	5.47913e-11	Blood	Chgb
1.09955e-14	0.289435	0.773	0.648	2.54195e-10	Blood	Crip2
1.13913e-14	0.302171	0.661	0.523	2.63343e-10	Blood	Opcml
4.28895e-13	0.429938	0.499	0.383	9.91519e-09	Blood	Kcnip4
2.93965e-12	0.268471	0.444	0.336	6.79588e-08	Blood	Stx1a
3.12054e-12	0.258017	0.418	0.309	7.21407e-08	Blood	Akap7
3.71383e-10	0.261638	0.284	0.203	8.58564e-06	Blood	Baiap2
0	4.02539	0.523	0.229	0	LPO	Avp
0	1.52441	0.118	0.016	0	LPO	Oxt
0	0.958096	0.995	0.945	0	LPO	Bc1
0	0.890249	0.999	0.989	0	LPO	Ppm1e
0	0.811414	0.937	0.787	0	LPO	Hps5
0	0.72382	0.983	0.951	0	LPO	Nnat
0	0.521384	0.17	0.023	0	LPO	Lhx8
9.57209e-259	0.803765	0.758	0.534	2.21288e-254	LPO	Nap1l5
3.77805e-233	0.772625	0.792	0.624	8.7341e-229	LPO	Copg2
6.29106e-222	0.610715	1	0.998	1.45437e-217	LPO	Apoe
1.56668e-215	0.765325	0.566	0.327	3.62186e-211	LPO	Hap1
9.16225e-206	0.710469	0.425	0.204	2.11813e-201	LPO	AW551984
1.50404e-202	0.861714	0.414	0.2	3.47703e-198	LPO	Agt
5.63657e-196	0.597028	0.923	0.89	1.30306e-191	LPO	Ndn
4.44778e-186	0.352905	0.999	0.996	1.02824e-181	LPO	mt-Co1
3.33683e-163	0.6776	0.55	0.345	7.71409e-159	LPO	Peg3
9.67122e-163	0.676287	0.668	0.486	2.23579e-158	LPO	Zcchc12
3.89038e-155	0.661278	0.571	0.378	8.99378e-151	LPO	Gprasp2
1.12289e-148	0.714347	0.589	0.402	2.59591e-144	LPO	Slc32a1
1.21861e-148	0.728794	0.602	0.428	2.81718e-144	LPO	Ahi1
5.84754e-136	0.665866	0.575	0.394	1.35183e-131	LPO	Resp18
6.8636e-135	0.61901	0.588	0.409	1.58673e-130	LPO	Tmem130
1.22985e-129	0.611804	0.461	0.28	2.84318e-125	LPO	Gad2
1.08246e-128	0.431847	0.166	0.058	2.50243e-124	LPO	Lhx6
8.09683e-126	0.615814	0.627	0.456	1.87183e-121	LPO	Slc6a1
5.27476e-123	0.507177	0.294	0.141	1.21942e-118	LPO	Cacna2d2
4.69439e-122	0.553837	0.423	0.248	1.08525e-117	LPO	Nova1
1.19141e-119	0.445394	0.95	0.902	2.75431e-115	LPO	Scd2
8.59424e-117	0.53593	0.778	0.64	1.98682e-112	LPO	Sparc
1.33977e-114	0.520429	0.817	0.738	3.09729e-110	LPO	Snhg11
1.73252e-113	0.476146	0.874	0.814	4.00523e-109	LPO	Fxyd6
5.33883e-112	0.322596	0.996	0.99	1.23423e-107	LPO	Cdk8
4.94275e-108	0.365298	0.127	0.041	1.14267e-103	LPO	Ecel1
6.08169e-108	0.464102	0.328	0.176	1.40596e-103	LPO	Impact
1.91522e-107	0.579332	0.771	0.663	4.42761e-103	LPO	Ndrg2
1.01113e-99	0.382564	0.919	0.906	2.33754e-95	LPO	Ly6h
1.04228e-97	0.440317	0.874	0.832	2.40955e-93	LPO	Zwint
1.95593e-97	0.367159	0.888	0.828	4.52171e-93	LPO	Cmss1
8.24273e-97	0.400549	0.142	0.053	1.90555e-92	LPO	Slc10a4
9.02879e-97	0.353333	0.084	0.022	2.08728e-92	LPO	Pitx2
4.21009e-93	0.473402	0.287	0.153	9.73288e-89	LPO	Nr2f2
1.2924e-92	0.536512	0.771	0.671	2.98776e-88	LPO	Clu
1.9578e-90	0.516186	0.488	0.338	4.52603e-86	LPO	Pcdh10
1.47278e-88	0.384594	0.344	0.207	3.40476e-84	LPO	Gm36264
2.3616e-88	0.553853	0.315	0.18	5.45955e-84	LPO	Nts
4.02488e-88	0.412589	0.196	0.089	9.30471e-84	LPO	Zdbf2
9.67691e-86	0.502171	0.714	0.626	2.23711e-81	LPO	Maged2
2.58859e-85	0.310068	0.954	0.946	5.98431e-81	LPO	Tuba1b
1.91232e-84	0.471484	0.673	0.56	4.42089e-80	LPO	Inpp5f
1.206e-82	0.323651	0.908	0.867	2.78802e-78	LPO	Jarid2
4.02752e-82	0.517366	0.491	0.348	9.31082e-78	LPO	Slc6a11
3.32705e-78	0.446714	0.301	0.174	7.69147e-74	LPO	Vat1l
4.73561e-78	0.51517	0.536	0.411	1.09478e-73	LPO	Hdac11
2.9869e-77	0.464228	0.718	0.639	6.90512e-73	LPO	Wdr6
8.28638e-75	0.51473	0.685	0.579	1.91565e-70	LPO	Serpine2
3.74256e-74	0.459314	0.624	0.518	8.65204e-70	LPO	Pnmal2
1.26345e-71	0.322278	0.912	0.875	2.92084e-67	LPO	Camk1d
2.98066e-70	0.402787	0.565	0.437	6.89069e-66	LPO	Calb2
1.21952e-69	0.524814	0.46	0.333	2.81928e-65	LPO	Gaa
1.82098e-69	0.350175	0.164	0.076	4.20973e-65	LPO	Nrp2
3.33621e-69	0.56331	0.486	0.362	7.71265e-65	LPO	Ednrb
2.34593e-68	0.459206	0.36	0.234	5.42333e-64	LPO	Ctxn2
2.88755e-67	0.427827	0.757	0.695	6.67544e-63	LPO	6330403K07Rik
2.78462e-66	0.360115	0.879	0.836	6.43749e-62	LPO	Il31ra
9.67475e-65	0.447392	0.46	0.333	2.23661e-60	LPO	Tmem91
1.75731e-64	0.385918	0.314	0.195	4.06255e-60	LPO	Vat1
1.78243e-64	0.439557	0.455	0.33	4.12062e-60	LPO	Tmx4
6.02496e-64	0.290223	0.931	0.906	1.39285e-59	LPO	Pcsk1n
1.01641e-63	0.319697	0.301	0.186	2.34974e-59	LPO	Gm15601
1.37704e-63	0.408155	0.751	0.702	3.18344e-59	LPO	Gprasp1
2.39142e-63	0.406356	0.356	0.234	5.52848e-59	LPO	Dzank1
2.39828e-62	0.495936	0.395	0.275	5.54435e-58	LPO	Ap1s2
7.92404e-62	0.416411	0.405	0.279	1.83188e-57	LPO	Pbx3
1.52075e-60	0.385635	0.757	0.681	3.51567e-56	LPO	Ptprz1
1.5672e-60	0.251635	0.965	0.971	3.62306e-56	LPO	Uchl1
2.22421e-59	0.689235	0.349	0.237	5.14192e-55	LPO	Tac1
2.47577e-59	0.42591	0.512	0.399	5.72349e-55	LPO	Gad1
1.16242e-57	0.399955	0.317	0.205	2.68729e-53	LPO	Pcdh11x
1.75969e-57	0.371116	0.165	0.082	4.06805e-53	LPO	Igsf1
2.93505e-57	0.288689	0.741	0.676	6.78525e-53	LPO	Gm19951
4.74504e-55	0.422013	0.95	0.913	1.09696e-50	LPO	Sparcl1
2.21658e-54	0.358488	0.553	0.433	5.12429e-50	LPO	Scg2
1.21133e-53	0.326645	0.874	0.832	2.80036e-49	LPO	Syt11
2.62184e-52	0.277478	0.132	0.062	6.06117e-48	LPO	Parm1
2.95493e-52	0.406976	0.588	0.499	6.83121e-48	LPO	Elavl2
8.16099e-52	0.333453	0.795	0.746	1.88666e-47	LPO	Chchd10
9.7632e-52	1.51754	0.171	0.093	2.25706e-47	LPO	Pmch
3.23527e-50	0.347706	0.692	0.618	7.47929e-46	LPO	Gabbr1
4.87187e-50	0.322434	0.815	0.782	1.12628e-45	LPO	Dynll2
1.39968e-49	0.399333	0.372	0.266	3.23577e-45	LPO	Vstm2a
5.77406e-48	0.321954	0.171	0.093	1.33485e-43	LPO	Syt17
1.80303e-47	0.382785	0.344	0.239	4.16824e-43	LPO	Sash1
3.97101e-47	0.31972	0.653	0.579	9.18017e-43	LPO	Nrxn2
1.5043e-46	0.394836	0.636	0.569	3.47763e-42	LPO	Dalrd3
1.99775e-46	0.284136	0.935	0.929	4.61839e-42	LPO	Bsg
2.49463e-45	0.374589	0.52	0.422	5.7671e-41	LPO	Blcap
2.741e-45	0.36564	0.336	0.235	6.33663e-41	LPO	Rit2
8.81826e-45	0.30392	0.221	0.134	2.03861e-40	LPO	Pcdh8
6.81507e-44	0.361899	0.758	0.715	1.57551e-39	LPO	Cd81
7.81146e-44	0.274532	0.881	0.871	1.80585e-39	LPO	Maged1
8.83578e-44	0.46886	0.283	0.19	2.04266e-39	LPO	Npas3
7.6718e-43	0.359898	0.306	0.21	1.77357e-38	LPO	Fgfr3
3.02876e-40	0.289077	0.812	0.781	7.00188e-36	LPO	Pea15a
3.34203e-40	0.358863	0.487	0.395	7.7261e-36	LPO	Magee1
2.16847e-39	0.364093	0.383	0.29	5.01306e-35	LPO	Disp2
1.21236e-38	0.33479	0.729	0.689	2.80272e-34	LPO	Zcchc18
1.7175e-38	0.315202	0.283	0.191	3.97052e-34	LPO	Hpcal1
1.85274e-38	0.358306	0.675	0.626	4.28317e-34	LPO	Pld3
1.95316e-38	0.317498	0.251	0.164	4.51532e-34	LPO	Car10
3.88613e-38	0.2628	0.813	0.787	8.98394e-34	LPO	Slc22a17
4.10407e-35	0.366187	0.377	0.289	9.48779e-31	LPO	Trib2
4.3226e-35	0.251679	0.174	0.104	9.99299e-31	LPO	Grin2d
6.83658e-35	0.340794	0.464	0.375	1.58048e-30	LPO	Chd3os
8.09775e-35	0.257907	0.996	0.99	1.87204e-30	LPO	Dbi
1.35853e-34	0.295778	0.245	0.165	3.14065e-30	LPO	B630019K06Rik
6.84129e-34	0.265607	0.789	0.755	1.58157e-29	LPO	Psap
1.0049e-32	0.40293	0.613	0.55	2.32313e-28	LPO	Bcan
3.3206e-32	0.332735	0.334	0.251	7.67656e-28	LPO	Ache
2.46855e-31	0.310633	0.33	0.248	5.70679e-27	LPO	Epha5
2.70119e-31	0.726985	0.323	0.247	6.24461e-27	LPO	Gfap
9.68013e-31	0.284114	0.172	0.107	2.23785e-26	LPO	Gpx3
2.31562e-30	0.308547	0.554	0.482	5.35324e-26	LPO	Chga
6.68117e-30	0.33323	0.6	0.546	1.54455e-25	LPO	Sv2a
6.76374e-30	0.328692	0.282	0.206	1.56364e-25	LPO	Gabra1
3.53448e-29	0.261638	0.488	0.418	8.17101e-25	LPO	Med15
1.40386e-27	0.255209	0.748	0.712	3.24544e-23	LPO	Selenom
3.98822e-27	0.28066	0.347	0.268	9.21997e-23	LPO	Tmx1
4.07328e-27	0.307993	0.554	0.491	9.41661e-23	LPO	Saraf
9.71487e-27	0.312217	0.351	0.273	2.24588e-22	LPO	Efnb3
9.8378e-27	0.316067	0.577	0.521	2.2743e-22	LPO	Hsp90b1
1.91737e-26	0.333103	0.347	0.272	4.43258e-22	LPO	Adgrg1
1.94443e-26	0.295719	0.275	0.204	4.49513e-22	LPO	Kcnc4
3.06521e-26	0.255613	0.8	0.772	7.08614e-22	LPO	Lamp1
3.5535e-26	0.261738	0.243	0.172	8.21497e-22	LPO	Nrsn2
7.35863e-26	0.26512	0.325	0.247	1.70117e-21	LPO	Klhl13
2.72927e-25	0.292161	0.295	0.221	6.30952e-21	LPO	Grin3a
3.27508e-25	0.361113	0.183	0.124	7.57133e-21	LPO	Ntsr2
5.04445e-25	0.285217	0.437	0.363	1.16618e-20	LPO	Clstn3
1.06865e-24	0.27333	0.269	0.199	2.4705e-20	LPO	Raph1
1.22614e-24	0.271696	0.639	0.598	2.8346e-20	LPO	Chl1
2.74458e-24	0.312426	0.512	0.454	6.34492e-20	LPO	Dcaf7
1.88044e-23	0.284479	0.529	0.473	4.3472e-19	LPO	Arxes2
1.97802e-23	0.270238	0.396	0.327	4.57279e-19	LPO	Tspyl4
3.06864e-23	0.260556	0.684	0.652	7.09408e-19	LPO	Sdc3
3.5411e-23	0.270057	0.301	0.23	8.18631e-19	LPO	Caskin1
4.13807e-23	0.268195	0.328	0.259	9.56639e-19	LPO	Syt13
4.38332e-23	0.269426	0.372	0.304	1.01334e-18	LPO	Gabrg2
4.51173e-23	0.361605	0.325	0.257	1.04302e-18	LPO	2310022B05Rik
4.75397e-23	0.295808	0.302	0.234	1.09902e-18	LPO	Pgm2
4.87761e-23	0.335513	0.401	0.333	1.12761e-18	LPO	Adcyap1r1
9.70193e-23	0.274942	0.59	0.545	2.24289e-18	LPO	Reep1
4.73835e-22	0.2583	0.732	0.719	1.09541e-17	LPO	Caly
4.74129e-22	0.307513	0.279	0.215	1.09609e-17	LPO	Nxph1
9.05677e-22	0.266471	0.594	0.538	2.09375e-17	LPO	Ttyh1
1.15171e-21	0.312624	0.341	0.275	2.66253e-17	LPO	Plpp3
2.38033e-21	0.257538	0.232	0.17	5.50284e-17	LPO	A730017C20Rik
2.55935e-21	0.290746	0.472	0.416	5.9167e-17	LPO	Psme1
4.59618e-21	0.251516	0.138	0.089	1.06254e-16	LPO	Sox6
5.85335e-21	0.254269	0.592	0.547	1.35318e-16	LPO	Arl6ip1
1.16873e-20	0.258595	0.2	0.141	2.70186e-16	LPO	Brinp3
1.89156e-20	0.254888	0.454	0.393	4.3729e-16	LPO	Slc12a5
4.35073e-20	0.27907	0.253	0.192	1.0058e-15	LPO	Nell1
4.66299e-20	0.29035	0.667	0.637	1.07799e-15	LPO	Ncan
9.37755e-20	0.266715	0.32	0.257	2.1679e-15	LPO	Dzip1
9.97831e-20	0.2894	0.229	0.173	2.30679e-15	LPO	Slc6a7
1.23202e-19	0.252689	0.492	0.44	2.84819e-15	LPO	Cbarp
1.95995e-19	0.352135	0.493	0.447	4.53101e-15	LPO	Mmd2
2.52099e-19	0.251355	0.285	0.225	5.82802e-15	LPO	Rgmb
4.13671e-19	0.259181	0.726	0.718	9.56325e-15	LPO	Dnajc5
8.22808e-19	0.279737	0.455	0.396	1.90217e-14	LPO	Pygb
8.39803e-19	0.257336	0.442	0.381	1.94146e-14	LPO	Cadm1
1.31267e-18	0.275698	0.619	0.573	3.03464e-14	LPO	Mt2
1.72288e-18	0.286634	0.382	0.324	3.98296e-14	LPO	Sez6l
1.93759e-18	0.278208	0.379	0.322	4.47933e-14	LPO	Fhl1
2.60807e-18	0.27638	0.382	0.324	6.02933e-14	LPO	Pak3
3.0199e-18	0.277093	0.41	0.357	6.9814e-14	LPO	Prmt2
6.10497e-18	0.291675	0.374	0.316	1.41135e-13	LPO	Fam19a5
2.28624e-17	0.337704	0.408	0.358	5.28534e-13	LPO	Mlc1
1.32094e-16	0.258459	0.489	0.439	3.05375e-12	LPO	Cntnap2
3.56144e-16	0.311941	0.256	0.206	8.23333e-12	LPO	Hes5
4.29095e-15	0.278604	0.505	0.468	9.91981e-11	LPO	Lrp1
5.22967e-15	0.262006	0.415	0.37	1.20899e-10	LPO	Nlgn3
1.95069e-14	0.267809	0.38	0.332	4.50961e-10	LPO	Klhdc10
3.7198e-14	0.267101	0.563	0.527	8.59943e-10	LPO	Gnai2
4.98722e-14	0.273884	0.407	0.366	1.15295e-09	LPO	Flywch2
6.57255e-14	0.270183	0.211	0.164	1.51944e-09	LPO	Tril
4.35949e-13	0.263434	0.376	0.333	1.00783e-08	LPO	Coprs
7.96686e-13	0.286894	0.303	0.258	1.84178e-08	LPO	Slc4a4
1.50944e-11	0.397317	0.361	0.326	3.48953e-07	LPO	Aqp4
1.62767e-09	0.393292	0.422	0.396	3.76284e-05	LPO	Id3
3.66946e-09	0.273819	0.426	0.393	8.48306e-05	LPO	Pla2g7
5.16588e-08	0.281862	0.157	0.128	0.00119425	LPO	Id1
0	2.92867	0.997	0.481	0	CbXegr	H2afv
0	2.7544	0.979	0.38	0	CbXegr	Ddah2
0	2.69326	0.999	0.63	0	CbXegr	H2afz
0	2.52311	0.993	0.443	0	CbXegr	Hmgn2
0	2.45057	0.994	0.472	0	CbXegr	Gm10282
0	2.35707	0.862	0.11	0	CbXegr	Neurod1
0	2.33004	0.998	0.88	0	CbXegr	H3f3b
0	2.32987	0.901	0.106	0	CbXegr	Igfbpl1
0	2.30253	0.989	0.546	0	CbXegr	Tmcc1
0	2.20816	0.946	0.285	0	CbXegr	H1f0
0	2.13109	1	0.881	0	CbXegr	Ptma
0	2.06648	0.94	0.313	0	CbXegr	Gm17750
0	2.05398	0.871	0.182	0	CbXegr	Lhx1os
0	2.04082	0.896	0.125	0	CbXegr	Hmgb2
0	1.98981	0.952	0.285	0	CbXegr	Gm26623
0	1.98849	0.762	0.041	0	CbXegr	Mfap4
0	1.98497	0.864	0.169	0	CbXegr	Nt5dc2
0	1.97803	0.745	0.074	0	CbXegr	Cenpa
0	1.95036	0.794	0.12	0	CbXegr	Ube2c
0	1.92957	0.984	0.475	0	CbXegr	Hmgn1
0	1.91068	0.785	0.05	0	CbXegr	Barhl1
0	1.84318	0.709	0.043	0	CbXegr	Pclaf
0	1.79923	0.938	0.412	0	CbXegr	Cdk4
0	1.77856	0.966	0.454	0	CbXegr	Cd63
0	1.73766	0.966	0.452	0	CbXegr	Nfib
0	1.7127	0.823	0.198	0	CbXegr	Gm2694
0	1.70515	0.714	0.091	0	CbXegr	Clic1
0	1.69331	0.888	0.198	0	CbXegr	Cdk2ap1
0	1.67631	0.753	0.088	0	CbXegr	Pax6
0	1.67622	0.682	0.026	0	CbXegr	Insm1
0	1.65492	1	0.994	0	CbXegr	Rplp0
0	1.65228	0.659	0.055	0	CbXegr	Cdca3
0	1.63798	0.693	0.121	0	CbXegr	Cks1b
0	1.62256	0.833	0.204	0	CbXegr	Ccnd2
0	1.61549	0.723	0.057	0	CbXegr	Lockd
0	1.59532	0.733	0.085	0	CbXegr	Map3k1
0	1.57195	0.636	0.075	0	CbXegr	Birc5
0	1.55341	0.725	0.174	0	CbXegr	Siva1
0	1.53848	0.985	0.685	0	CbXegr	Hnrnpab
0	1.50129	1	0.993	0	CbXegr	Rps5
0	1.4965	0.636	0.058	0	CbXegr	Spc24
0	1.49275	0.978	0.642	0	CbXegr	Phykpl
0	1.4859	0.72	0.139	0	CbXegr	Tmpo
0	1.4804	0.955	0.563	0	CbXegr	Selenoh
0	1.45851	0.634	0.06	0	CbXegr	Cks2
0	1.45009	0.847	0.306	0	CbXegr	H2afy
0	1.44056	0.957	0.583	0	CbXegr	Srsf3
0	1.43569	0.927	0.402	0	CbXegr	Ccdc38
0	1.43084	0.998	0.834	0	CbXegr	Rps6
0	1.42623	0.848	0.372	0	CbXegr	Dut
0	1.41943	0.66	0.112	0	CbXegr	Slc29a1
0	1.41706	0.822	0.144	0	CbXegr	Gm12184
0	1.3995	0.943	0.501	0	CbXegr	Rps27l
0	1.3942	0.632	0.103	0	CbXegr	Cog7
0	1.38882	0.696	0.165	0	CbXegr	Trp53i11
0	1.37002	0.694	0.189	0	CbXegr	Rnmt
0	1.36924	0.826	0.295	0	CbXegr	Fam89b
0	1.35326	0.695	0.149	0	CbXegr	Tpm4
0	1.35155	0.993	0.7	0	CbXegr	2600014E21Rik
0	1.33959	0.52	0.041	0	CbXegr	Pbk
0	1.33168	0.804	0.206	0	CbXegr	Zic1
0	1.29955	0.756	0.266	0	CbXegr	Srsf7
0	1.26317	0.852	0.311	0	CbXegr	Nfia
0	1.25497	0.486	0.047	0	CbXegr	Tyms
0	1.24429	0.498	0.035	0	CbXegr	Cdc20
0	1.24092	0.706	0.2	0	CbXegr	Pcna
0	1.2308	0.856	0.289	0	CbXegr	Snrpf
0	1.22343	0.541	0.067	0	CbXegr	Mab21l1
0	1.22142	0.669	0.169	0	CbXegr	Abracl
0	1.21132	0.53	0.055	0	CbXegr	Top2a
0	1.19908	0.991	0.735	0	CbXegr	Fam221b
0	1.19535	0.562	0.074	0	CbXegr	E130114P18Rik
0	1.1899	1	0.987	0	CbXegr	Rpl18a
0	1.17747	0.495	0.047	0	CbXegr	Ccna2
0	1.16367	0.46	0.04	0	CbXegr	Cdk1
0	1.15929	0.877	0.357	0	CbXegr	Hsd17b4
0	1.14755	0.519	0.071	0	CbXegr	Mcm7
0	1.14117	0.447	0.035	0	CbXegr	Spc25
0	1.13913	0.507	0.036	0	CbXegr	Rcor2
0	1.13018	0.999	0.953	0	CbXegr	Rps4x
0	1.12571	0.496	0.066	0	CbXegr	Cdca8
0	1.11712	0.684	0.201	0	CbXegr	Odc1
0	1.10418	1	0.965	0	CbXegr	Rpl7
0	1.09509	1	0.98	0	CbXegr	Rps9
0	1.08154	1	0.973	0	CbXegr	Rps11
0	1.07728	0.674	0.147	0	CbXegr	Gm12355
0	1.07248	1	0.997	0	CbXegr	Rps19
0	1.0702	0.487	0.069	0	CbXegr	Racgap1
0	1.06798	0.395	0.025	0	CbXegr	Ccnb2
0	1.06627	0.475	0.039	0	CbXegr	AC154683.1
0	1.06118	1	0.996	0	CbXegr	Rps8
0	1.0526	1	0.989	0	CbXegr	Rps18
0	1.05183	0.466	0.085	0	CbXegr	Mcm6
0	1.04175	0.553	0.117	0	CbXegr	Rnaseh2b
0	1.03203	0.474	0.061	0	CbXegr	Pmf1
0	1.02049	0.578	0.085	0	CbXegr	Gm40123
0	1.01044	0.644	0.162	0	CbXegr	Dynlt1f
0	1.01021	0.574	0.121	0	CbXegr	Rrm1
0	1.00979	1	0.967	0	CbXegr	Rps15a
0	1.00381	0.524	0.081	0	CbXegr	Chd7
0	1.00299	1	0.969	0	CbXegr	Rpl34
0	0.999449	0.449	0.02	0	CbXegr	Uncx
0	0.991974	0.445	0.061	0	CbXegr	Sfrp1
0	0.991197	0.419	0.029	0	CbXegr	Mki67
0	0.98849	0.393	0.031	0	CbXegr	Ccnb1
0	0.985036	1	0.937	0	CbXegr	Tecpr2
0	0.984834	0.494	0.109	0	CbXegr	Peli2
0	0.978929	1	0.978	0	CbXegr	Rpl35
0	0.977457	1	0.984	0	CbXegr	Rpl11
0	0.964615	1	0.997	0	CbXegr	Rps26
0	0.964104	0.418	0.036	0	CbXegr	Tead2
0	0.95993	0.381	0.04	0	CbXegr	Mcm2
0	0.958782	1	0.979	0	CbXegr	Rpl8
0	0.944079	0.559	0.107	0	CbXegr	Lmnb1
0	0.943479	1	0.995	0	CbXegr	Gm2000
0	0.941425	1	0.98	0	CbXegr	Rps28
0	0.937319	0.347	0.025	0	CbXegr	Tk1
0	0.935281	0.384	0.037	0	CbXegr	Mxd3
0	0.934622	1	0.983	0	CbXegr	Rps7
0	0.923045	0.381	0.035	0	CbXegr	Rrm2
0	0.896751	1	0.998	0	CbXegr	Rps14
0	0.891786	0.494	0.107	0	CbXegr	Plxnb2
0	0.889923	1	0.985	0	CbXegr	Rps17
0	0.886224	0.422	0.032	0	CbXegr	Nhlh2
0	0.870028	0.439	0.063	0	CbXegr	Shmt2
0	0.868898	0.367	0.04	0	CbXegr	Cenpm
0	0.85501	1	0.979	0	CbXegr	Rps23
0	0.845529	0.312	0.013	0	CbXegr	Tbata
0	0.82548	1	0.998	0	CbXegr	Rps24
0	0.81266	0.415	0.073	0	CbXegr	Mycn
0	0.810099	1	0.998	0	CbXegr	Rpl37a
0	0.799774	0.452	0.049	0	CbXegr	Cks1brt
0	0.799709	0.279	0.017	0	CbXegr	Aurkb
0	0.796321	0.315	0.021	0	CbXegr	Pimreg
0	0.780013	0.309	0.037	0	CbXegr	Mcm5
0	0.760895	0.339	0.045	0	CbXegr	Sstr2
0	0.753945	0.363	0.042	0	CbXegr	E2f1
0	0.751525	0.362	0.051	0	CbXegr	Rpa3
0	0.750929	1	0.998	0	CbXegr	Uba52
0	0.750029	0.265	0.033	0	CbXegr	Dnph1
0	0.745919	0.33	0.032	0	CbXegr	Rfc4
0	0.73673	0.392	0.063	0	CbXegr	Tcf3
0	0.73507	1	0.994	0	CbXegr	Reps2
0	0.731436	0.328	0.046	0	CbXegr	Gmnn
0	0.72619	0.303	0.03	0	CbXegr	St18
0	0.662573	1	1	0	CbXegr	Rpl41
0	0.658776	0.505	0.106	0	CbXegr	Zfp160
0	0.651623	0.269	0.032	0	CbXegr	Cdt1
0	0.649562	0.286	0.029	0	CbXegr	Tpx2
0	0.627591	0.257	0.023	0	CbXegr	Cenpf
0	0.611576	0.24	0.014	0	CbXegr	Gm31409
0	0.607381	0.235	0.024	0	CbXegr	Tex14
0	0.602187	0.243	0.022	0	CbXegr	Tcf19
0	0.598814	0.263	0.006	0	CbXegr	Hist1h2ag
0	0.586907	0.412	0.055	0	CbXegr	C230088H06Rik
0	0.585397	0.308	0.043	0	CbXegr	Ncapd2
0	0.583118	0.23	0.023	0	CbXegr	Pcsk9
0	0.574432	0.193	0.007	0	CbXegr	Gsdmd
0	0.570425	0.247	0.026	0	CbXegr	Cdkn2c
0	0.55777	0.228	0.02	0	CbXegr	Chaf1b
0	0.54795	0.237	0.013	0	CbXegr	Barhl2
0	0.540603	0.193	0.017	0	CbXegr	Bub1b
0	0.537579	0.23	0.019	0	CbXegr	Lhx1
0	0.536373	0.223	0.02	0	CbXegr	Mcm3
0	0.53588	0.221	0.023	0	CbXegr	Kif11
0	0.535075	0.271	0.026	0	CbXegr	Zic5
0	0.519452	0.275	0.02	0	CbXegr	Gm26697
0	0.516029	0.21	0.022	0	CbXegr	Hist1h4i
0	0.515644	0.223	0.012	0	CbXegr	Mndal
0	0.503666	0.202	0.016	0	CbXegr	Uhrf1
0	0.497156	0.189	0.018	0	CbXegr	Gins2
0	0.481241	0.22	0.018	0	CbXegr	Phf21b
0	0.451747	0.13	0.002	0	CbXegr	Atoh1
0	0.433356	0.182	0.012	0	CbXegr	Gli2
0	0.39317	0.152	0.01	0	CbXegr	Fbxo5
0	0.392662	0.161	0.013	0	CbXegr	Gm11266
0	0.387472	0.15	0.009	0	CbXegr	Tlx3
0	0.377138	0.15	0.004	0	CbXegr	Nhlh1
0	0.355703	0.135	0.006	0	CbXegr	Hist1h1b
0	0.352772	0.134	0.008	0	CbXegr	Ska1
0	0.349541	0.134	0.009	0	CbXegr	2810408A11Rik
0	0.323508	0.119	0.006	0	CbXegr	Hsd11b2
0	0.322104	0.143	0.008	0	CbXegr	Hist1h2ae
0	0.264639	0.147	0.006	0	CbXegr	Gm44238
1.828e-305	0.76483	1	0.995	4.22598e-301	CbXegr	Ftl1
2.50288e-304	1.2472	0.981	0.707	5.78616e-300	CbXegr	Ppib
1.51717e-303	0.938961	1	0.936	3.50739e-299	CbXegr	Rpl6
2.28389e-301	1.10196	0.576	0.152	5.2799e-297	CbXegr	Tipin
3.79941e-299	0.744631	0.395	0.073	8.78347e-295	CbXegr	Usp1
6.44172e-299	1.30993	0.898	0.439	1.4892e-294	CbXegr	Ranbp1
1.915e-298	0.67223	0.329	0.053	4.42709e-294	CbXegr	Actl6a
2.20838e-298	1.33592	0.973	0.679	5.10534e-294	CbXegr	Banf1
3.84503e-295	0.553695	0.336	0.055	8.88894e-291	CbXegr	9630041A04Rik
6.80336e-294	1.05726	0.838	0.35	1.5728e-289	CbXegr	Snx22
2.01798e-290	0.752905	0.999	0.992	4.66517e-286	CbXegr	Fau
1.41614e-289	1.23352	0.957	0.594	3.27383e-285	CbXegr	Snrpg
2.23655e-289	0.774987	1	0.999	5.17046e-285	CbXegr	Lrba
6.2651e-289	0.720932	1	0.995	1.44837e-284	CbXegr	Rpl17
7.04488e-288	0.453344	0.175	0.016	1.62864e-283	CbXegr	Rad51ap1
1.78228e-287	0.382024	0.154	0.013	4.12028e-283	CbXegr	Melk
5.48932e-287	0.639709	0.277	0.04	1.26902e-282	CbXegr	Tacc3
2.63614e-285	1.02162	0.957	0.56	6.09422e-281	CbXegr	Ctla4
1.66256e-283	1.30864	0.955	0.588	3.84351e-279	CbXegr	Snrpb
2.21935e-283	0.810249	1	0.961	5.13069e-279	CbXegr	Ftl1-ps1
7.65393e-283	0.752644	0.398	0.078	1.76944e-278	CbXegr	Nkd1
4.81305e-282	0.424663	0.209	0.023	1.11268e-277	CbXegr	Arhgap11a
1.10052e-281	0.820759	1	0.983	2.54418e-277	CbXegr	Rpl14
2.06955e-281	0.323874	0.136	0.01	4.78439e-277	CbXegr	Tgif1
4.67023e-281	0.51757	0.222	0.026	1.07966e-276	CbXegr	Fam53b
8.73106e-281	0.80734	0.997	0.94	2.01845e-276	CbXegr	Gm26510
2.31277e-278	0.809474	1	0.984	5.34665e-274	CbXegr	Rps13
2.40318e-278	1.10866	0.989	0.699	5.55567e-274	CbXegr	Dapk1
5.93949e-278	0.651978	0.333	0.057	1.37309e-273	CbXegr	Zic4
5.95221e-276	0.807368	0.416	0.086	1.37603e-271	CbXegr	Ezr
3.15976e-273	0.695948	0.351	0.063	7.30473e-269	CbXegr	Ebf3
6.29349e-272	0.571086	0.291	0.045	1.45493e-267	CbXegr	Smc4
8.82739e-272	0.999596	0.813	0.326	2.04071e-267	CbXegr	Rbm3
6.94299e-271	0.736511	1	0.996	1.60508e-266	CbXegr	Rpl13a
1.09753e-269	0.624792	0.275	0.041	2.53726e-265	CbXegr	Mad2l1
1.46325e-269	1.11967	0.644	0.204	3.38275e-265	CbXegr	H2afx
2.00893e-268	1.2256	0.903	0.518	4.64425e-264	CbXegr	Hmg20a
2.02292e-268	0.918214	0.554	0.15	4.67658e-264	CbXegr	Phc2
2.02882e-268	0.692236	1	0.996	4.69024e-264	CbXegr	Rps27
1.33766e-267	1.1747	0.735	0.27	3.0924e-263	CbXegr	Bok
9.54834e-266	1.0132	0.9	0.455	2.20738e-261	CbXegr	Rab39
1.1667e-265	0.918821	0.56	0.154	2.69718e-261	CbXegr	Gamt
1.62188e-265	0.703995	0.305	0.051	3.74946e-261	CbXegr	Fen1
4.98709e-265	0.767668	1	0.988	1.15291e-260	CbXegr	Rpl9
1.20999e-264	0.367419	0.162	0.015	2.79727e-260	CbXegr	Dbf4
2.02242e-259	1.12789	0.958	0.628	4.67543e-255	CbXegr	Gm10131
6.93592e-258	0.461943	0.193	0.022	1.60345e-253	CbXegr	Pold1
1.22214e-257	0.25	0.112	0.007	2.82533e-253	CbXegr	Sgo1
1.20785e-256	0.763409	1	0.996	2.79232e-252	CbXegr	Tmsb10
1.38155e-256	0.403145	0.173	0.018	3.19387e-252	CbXegr	Nuf2
1.12496e-255	0.889969	0.517	0.136	2.60067e-251	CbXegr	Smim11
1.19237e-253	0.485807	0.191	0.022	2.75652e-249	CbXegr	Cdca7
3.89059e-253	1.00522	0.996	0.837	8.99427e-249	CbXegr	Oaz1
7.06654e-253	0.647977	0.415	0.09	1.63364e-248	CbXegr	Ube2i
4.81062e-252	0.592134	0.26	0.039	1.11212e-247	CbXegr	Smc2
1.31736e-251	0.32621	0.129	0.01	3.04546e-247	CbXegr	Psrc1
2.28497e-251	1.11551	0.975	0.735	5.28239e-247	CbXegr	Snrpe
1.20452e-250	0.253025	0.124	0.009	2.7846e-246	CbXegr	Ect2
1.45273e-250	0.310892	0.108	0.007	3.35843e-246	CbXegr	Cdca5
2.13534e-249	0.380167	0.149	0.014	4.93649e-245	CbXegr	Aurka
4.50046e-249	0.823453	0.997	0.946	1.04042e-244	CbXegr	Trpm4
9.0973e-249	0.961912	0.529	0.146	2.10311e-244	CbXegr	2022-09-04
1.35195e-248	0.913208	0.816	0.321	3.12544e-244	CbXegr	Rere
1.53588e-248	0.533516	0.346	0.066	3.55065e-244	CbXegr	Pcna-ps2
6.60803e-248	0.667661	1	0.995	1.52765e-243	CbXegr	Pdss2
6.82009e-246	0.953465	0.983	0.778	1.57667e-241	CbXegr	H3f3a
2.01325e-245	1.09069	0.87	0.418	4.65423e-241	CbXegr	Ppp1r14b
2.07506e-245	0.760474	0.576	0.166	4.79713e-241	CbXegr	Rbm8a2
8.5853e-244	1.08489	0.758	0.295	1.98475e-239	CbXegr	Sox11
9.98204e-244	0.794718	0.999	0.987	2.30765e-239	CbXegr	Stmn1
3.38629e-243	0.674512	0.405	0.089	7.82844e-239	CbXegr	Gse1
1.0145e-241	0.386353	0.17	0.018	2.34532e-237	CbXegr	Ckap2l
5.49031e-241	0.610687	1	0.996	1.26925e-236	CbXegr	Rpl37
2.00733e-240	1.04773	0.767	0.305	4.64055e-236	CbXegr	Anp32e
5.31703e-238	0.991251	0.554	0.165	1.22919e-233	CbXegr	Snrnp40
4.34302e-237	0.731666	0.379	0.083	1.00402e-232	CbXegr	Tuba1c
2.19178e-236	0.359903	0.144	0.014	5.06696e-232	CbXegr	Asf1b
3.84673e-236	1.0747	0.928	0.542	8.89287e-232	CbXegr	Erh
4.00515e-236	0.831661	0.4	0.091	9.25909e-232	CbXegr	Ptbp1
1.46243e-235	0.850584	0.995	0.88	3.38085e-231	CbXegr	Psma6
7.04086e-234	0.327347	0.128	0.011	1.62771e-229	CbXegr	Cdca7l
3.09204e-233	1.18808	0.87	0.467	7.14818e-229	CbXegr	Pcbp4
5.61458e-232	0.919493	0.649	0.217	1.29798e-227	CbXegr	Myl12a
9.6914e-232	0.873144	0.997	0.864	2.24046e-227	CbXegr	Serf2
1.09544e-231	0.772372	0.998	0.955	2.53243e-227	CbXegr	Rpl35a
2.93831e-231	0.818381	1	0.965	6.79279e-227	CbXegr	Rpl3
9.82882e-231	0.898668	0.608	0.193	2.27223e-226	CbXegr	Nsmce4a
1.56578e-230	0.78735	0.999	0.934	3.61976e-226	CbXegr	Rpl24
5.33549e-230	0.648742	0.325	0.063	1.23346e-225	CbXegr	Gm43126
2.69391e-227	0.781365	1	0.962	6.22777e-223	CbXegr	Rpl18
3.84077e-227	0.824563	0.814	0.343	8.87909e-223	CbXegr	4930525G20Rik
2.77827e-225	0.764194	0.999	0.932	6.42281e-221	CbXegr	Gadl1
5.68787e-224	0.588801	0.308	0.058	1.31492e-219	CbXegr	Meis1
4.95376e-222	1.0415	0.657	0.231	1.14521e-217	CbXegr	Mdk
1.80499e-221	0.347449	0.147	0.015	4.17278e-217	CbXegr	Kif23
1.70314e-220	0.733755	0.999	0.954	3.93732e-216	CbXegr	Rpl9-ps6
2.74914e-220	0.907731	0.992	0.785	6.35547e-216	CbXegr	AC154200.1
2.75463e-220	0.99291	1	1	6.36815e-216	CbXegr	Tmsb4x
1.33546e-217	0.835861	0.997	0.907	3.08732e-213	CbXegr	Rps3a1
5.00134e-215	0.334648	0.146	0.015	1.15621e-210	CbXegr	Dtl
5.92786e-215	0.651246	0.487	0.13	1.3704e-210	CbXegr	Rnaset2a
1.56661e-214	0.424417	0.158	0.018	3.62169e-210	CbXegr	Sp5
1.60203e-214	0.268301	0.113	0.009	3.70357e-210	CbXegr	Kifc1
2.21529e-214	0.894914	0.487	0.138	5.1213e-210	CbXegr	Dnajc9
5.73908e-214	0.659986	0.328	0.068	1.32676e-209	CbXegr	Fam110a
1.79516e-212	0.904757	0.992	0.834	4.15005e-208	CbXegr	Sem1
4.04509e-212	1.04097	0.941	0.634	9.35144e-208	CbXegr	Lsm7
4.84447e-212	0.806302	0.995	0.863	1.11994e-207	CbXegr	Nudcd3
1.79543e-209	0.726489	1	0.944	4.15068e-205	CbXegr	Rpl10
4.65181e-209	0.993199	0.959	0.666	1.07541e-204	CbXegr	Btf3
8.33705e-209	1.06567	0.892	0.522	1.92736e-204	CbXegr	Hmgb3
8.58164e-209	1.03194	0.849	0.422	1.9839e-204	CbXegr	Rnd2
5.85991e-208	0.661474	1	0.986	1.35469e-203	CbXegr	Rpl26
5.88759e-208	1.0776	0.768	0.345	1.36109e-203	CbXegr	Dtymk
1.97288e-206	0.963245	0.893	0.474	4.5609e-202	CbXegr	Hnrnpa3
1.4176e-204	1.06436	0.812	0.402	3.2772e-200	CbXegr	Rbm8a
4.31148e-204	0.368659	0.137	0.014	9.96729e-200	CbXegr	Plk1
6.01244e-204	0.779319	0.481	0.137	1.38995e-199	CbXegr	Rbmx
4.19114e-203	0.97753	0.637	0.236	9.68908e-199	CbXegr	Acd
6.15869e-203	0.861165	0.853	0.424	1.42377e-198	CbXegr	Rnf24
1.08222e-202	0.302723	0.135	0.014	2.50188e-198	CbXegr	Kif15
1.93792e-201	0.587531	0.289	0.056	4.48008e-197	CbXegr	Psmc3ip
2.65591e-201	0.567477	0.246	0.042	6.13993e-197	CbXegr	Cited1
2.69017e-201	0.838412	0.97	0.73	6.21914e-197	CbXegr	Ipcef1
5.72035e-201	0.684903	0.369	0.087	1.32243e-196	CbXegr	Asf1a
7.89461e-199	0.637492	0.293	0.059	1.82508e-194	CbXegr	Kif22
1.05333e-197	0.8079	0.851	0.412	2.43509e-193	CbXegr	Pla2g4c
1.25932e-197	0.905003	0.671	0.258	2.9113e-193	CbXegr	Emg1
7.31118e-197	0.879791	0.985	0.814	1.6902e-192	CbXegr	Naca
2.86717e-196	0.604817	1	0.995	6.62833e-192	CbXegr	Ubb
7.93288e-196	0.72083	0.444	0.122	1.83392e-191	CbXegr	Rcc2
1.12575e-195	0.613155	0.331	0.073	2.6025e-191	CbXegr	Pold2
1.38984e-195	0.787942	0.981	0.752	3.21303e-191	CbXegr	Sart3
2.35409e-195	0.481633	0.208	0.032	5.44218e-191	CbXegr	Ncaph
2.81895e-195	0.977684	0.77	0.363	6.51685e-191	CbXegr	Jund
1.74028e-194	0.992355	0.918	0.559	4.02318e-190	CbXegr	Hmgb1
1.83257e-194	0.899646	0.987	0.838	4.23654e-190	CbXegr	Eif5a
2.98715e-194	0.763299	0.702	0.282	6.90568e-190	CbXegr	Il10
3.69952e-194	0.981788	0.646	0.246	8.55255e-190	CbXegr	Ppp1r14c
5.18444e-194	0.782888	0.997	0.942	1.19854e-189	CbXegr	Rpl36a
1.34179e-193	0.795894	0.961	0.686	3.10196e-189	CbXegr	Axdnd1
2.89734e-193	0.856784	0.52	0.164	6.69807e-189	CbXegr	Idh2
2.9e-193	0.663472	0.461	0.129	6.70423e-189	CbXegr	Rnaset2b
3.07755e-193	0.619723	1	0.994	7.11469e-189	CbXegr	Rpl32
5.68752e-192	0.734429	0.65	0.236	1.31484e-187	CbXegr	Cdc73
8.73941e-192	0.897529	0.633	0.237	2.02038e-187	CbXegr	Nasp
1.53987e-191	0.792038	0.997	0.875	3.55987e-187	CbXegr	Rpl15
1.7287e-191	0.479362	0.213	0.034	3.99642e-187	CbXegr	Mis18a
3.30772e-191	0.853173	0.62	0.222	7.64678e-187	CbXegr	Anp32b
7.46612e-191	0.302035	0.123	0.012	1.72602e-186	CbXegr	Cenpe
8.57864e-191	0.978548	0.747	0.337	1.98321e-186	CbXegr	U2af1
1.24879e-190	0.372237	0.172	0.023	2.88695e-186	CbXegr	Cenpk
2.29051e-189	0.528116	0.235	0.041	5.2952e-185	CbXegr	Tfdp2
3.53052e-189	0.978225	0.932	0.605	8.16185e-185	CbXegr	Ran
1.43841e-188	0.938652	0.845	0.437	3.32531e-184	CbXegr	Ddx39b
1.4402e-188	0.780586	0.997	0.951	3.32945e-184	CbXegr	Eif1
3.20711e-188	0.605776	0.476	0.137	7.4142e-184	CbXegr	Nutf2-ps1
8.3853e-188	0.914628	0.959	0.7	1.93851e-183	CbXegr	Eif4a1
1.42727e-187	0.371691	0.172	0.023	3.29957e-183	CbXegr	Otx1
2.9952e-187	0.842187	0.988	0.793	6.92431e-183	CbXegr	Rpl22
7.21563e-186	0.393898	0.173	0.024	1.66811e-181	CbXegr	Dhfr
1.68238e-185	0.400342	0.163	0.021	3.88933e-181	CbXegr	Cenph
2.50772e-184	0.801661	0.576	0.198	5.79734e-180	CbXegr	Prdx4
1.29737e-183	0.713373	0.998	0.922	2.99925e-179	CbXegr	Rpl10-ps3
2.63018e-183	0.833455	0.986	0.78	6.08045e-179	CbXegr	Hnrnpa2b1
2.5748e-182	0.452915	0.189	0.028	5.95242e-178	CbXegr	Nrm
1.67966e-181	0.337971	0.17	0.023	3.88304e-177	CbXegr	Nusap1
2.63533e-181	0.398097	0.179	0.026	6.09234e-177	CbXegr	Gins1
6.22044e-179	0.748374	0.493	0.154	1.43804e-174	CbXegr	Cbx1
2.57158e-178	0.836111	0.628	0.236	5.94499e-174	CbXegr	Tcp11l1
8.38519e-178	0.734921	0.522	0.17	1.93849e-173	CbXegr	Cenpw
4.44533e-176	0.679694	0.429	0.122	1.02767e-171	CbXegr	Clic4
3.07186e-175	0.784231	0.655	0.257	7.10153e-171	CbXegr	Hnrnpf
9.91954e-173	0.683437	0.431	0.124	2.2932e-168	CbXegr	Dek
2.09244e-172	0.823452	0.986	0.817	4.83731e-168	CbXegr	Eif3f
6.28376e-172	0.56982	0.291	0.064	1.45268e-167	CbXegr	Nxt1
1.42441e-171	0.703428	0.57	0.199	3.29294e-167	CbXegr	Lsm5
4.73583e-170	0.778467	0.572	0.206	1.09483e-165	CbXegr	Carhsp1
1.46292e-168	0.740218	0.411	0.119	3.38197e-164	CbXegr	Ruvbl2
4.0789e-168	0.622957	0.347	0.088	9.4296e-164	CbXegr	Clybl
1.11861e-167	0.571897	0.999	0.989	2.58601e-163	CbXegr	Rpl13
1.83052e-167	0.608456	0.999	0.982	4.2318e-163	CbXegr	Hsp90ab1
2.33121e-167	1.00033	0.821	0.442	5.38929e-163	CbXegr	Dctpp1
2.9784e-167	0.775477	0.978	0.781	6.88545e-163	CbXegr	Hnrnpk
5.58733e-167	0.638188	0.335	0.084	1.29168e-162	CbXegr	Ezh2
8.06116e-167	0.710114	0.984	0.821	1.86358e-162	CbXegr	Btbd9
1.70368e-166	0.279958	0.133	0.016	3.93856e-162	CbXegr	C330027C09Rik
6.5598e-166	0.672835	1	0.948	1.51649e-161	CbXegr	Atp5j
1.77671e-164	0.421034	0.235	0.045	4.10741e-160	CbXegr	Tgif2
2.29451e-164	0.781165	0.928	0.628	5.30444e-160	CbXegr	Gm11361
4.02508e-164	0.523888	0.354	0.09	9.30517e-160	CbXegr	Zfp423
4.38105e-163	0.256551	0.116	0.012	1.01281e-158	CbXegr	Serinc2
4.91704e-163	0.92957	0.884	0.553	1.13672e-158	CbXegr	Cnbp
5.90975e-163	0.824095	0.571	0.215	1.36622e-158	CbXegr	Lsm2
7.19136e-163	0.261157	0.103	0.01	1.6625e-158	CbXegr	Cdc45
1.0129e-162	0.55354	0.347	0.089	2.34163e-158	CbXegr	Shf
5.18578e-162	0.287733	0.138	0.017	1.19885e-157	CbXegr	Ung
1.42569e-161	0.299202	0.126	0.015	3.29591e-157	CbXegr	Cecr2
5.59778e-161	0.495079	0.289	0.065	1.29409e-156	CbXegr	Hmg20b
1.0779e-160	0.437239	0.368	0.097	2.49188e-156	CbXegr	Pkd1l1
1.49529e-159	0.918932	0.836	0.472	3.4568e-155	CbXegr	Ube2e3
1.61038e-159	0.59424	0.324	0.081	3.72288e-155	CbXegr	Nmral1
1.80323e-159	0.790796	0.549	0.201	4.16871e-155	CbXegr	Hes6
9.32377e-159	0.61194	0.51	0.17	2.15547e-154	CbXegr	H1fx
2.03727e-158	0.799593	0.746	0.354	4.70976e-154	CbXegr	Snrpc
2.32008e-158	0.798373	0.6	0.235	5.36356e-154	CbXegr	Csrp2
7.19141e-158	0.775613	0.663	0.278	1.66251e-153	CbXegr	Cnn3
2.0982e-157	0.646592	0.359	0.099	4.85063e-153	CbXegr	Cntn2
4.96404e-157	0.747187	0.481	0.162	1.14759e-152	CbXegr	Mpv17l2
5.13407e-157	0.305361	0.111	0.012	1.18689e-152	CbXegr	Ube2t
1.41774e-156	0.704955	0.471	0.154	3.27754e-152	CbXegr	Cenpv
5.49102e-156	0.502721	0.246	0.051	1.26942e-151	CbXegr	Itgb3bp
2.45829e-155	0.494615	0.205	0.038	5.68307e-151	CbXegr	Cdca4
9.43133e-155	0.629574	0.314	0.079	2.18033e-150	CbXegr	Rpa2
1.7984e-154	0.778872	0.606	0.241	4.15755e-150	CbXegr	Bccip
2.46477e-154	0.676421	1	0.923	5.69805e-150	CbXegr	Rpl4
1.03315e-152	0.547086	0.267	0.061	2.38844e-148	CbXegr	Prdm8
1.51223e-152	0.55359	0.329	0.086	3.49597e-148	CbXegr	Ccng2
2.33403e-152	0.599172	0.591	0.223	5.3958e-148	CbXegr	Sntg1
3.0296e-152	0.302537	0.136	0.018	7.00384e-148	CbXegr	Foxm1
3.87775e-152	0.639696	0.42	0.128	8.96457e-148	CbXegr	Epb41
7.55391e-152	0.528441	0.311	0.077	1.74631e-147	CbXegr	Rnd3
8.1239e-152	0.653187	0.407	0.121	1.87808e-147	CbXegr	C1ql1
4.70151e-150	0.461561	0.211	0.04	1.0869e-145	CbXegr	Nde1
1.45087e-149	0.839142	0.886	0.564	3.35413e-145	CbXegr	Hnrnpdl
1.48304e-149	0.836681	0.683	0.309	3.42848e-145	CbXegr	Eny2
1.10952e-148	0.554935	0.487	0.164	2.565e-144	CbXegr	Gm8186
4.13202e-148	0.472049	0.228	0.046	9.5524e-144	CbXegr	Incenp
1.46937e-147	0.775225	0.58	0.23	3.39689e-143	CbXegr	Impdh2
2.97239e-146	0.326005	0.13	0.017	6.87158e-142	CbXegr	Pycr1
3.42112e-146	0.274466	0.107	0.012	7.90894e-142	CbXegr	Kif2c
4.27962e-146	0.293707	0.124	0.016	9.89363e-142	CbXegr	Eif4e3
5.94499e-146	0.575486	0.997	0.969	1.37436e-141	CbXegr	Rps3
4.56247e-145	0.867379	0.82	0.471	1.05475e-140	CbXegr	Ppp2r2c
9.58423e-145	0.555186	0.294	0.073	2.21568e-140	CbXegr	Ier5
1.16405e-144	0.777636	0.923	0.65	2.69104e-140	CbXegr	Pcsk5
1.16894e-144	0.868402	0.795	0.432	2.70236e-140	CbXegr	Gtf2a2
2.65059e-144	0.807917	0.711	0.34	6.12764e-140	CbXegr	0610010K14Rik
3.01506e-144	0.842767	0.874	0.546	6.97021e-140	CbXegr	Lsm4
9.25598e-144	0.681982	0.697	0.303	2.1398e-139	CbXegr	Gng5
1.38261e-143	0.785954	0.619	0.261	3.19632e-139	CbXegr	Hip1r
4.65288e-143	0.565425	0.997	0.951	1.07565e-138	CbXegr	Vmp1
7.33309e-143	0.803836	0.964	0.844	1.69526e-138	CbXegr	Jpt1
9.78567e-143	0.74044	0.674	0.297	2.26225e-138	CbXegr	Rbbp4
3.59088e-142	0.567037	0.274	0.066	8.30139e-138	CbXegr	Lig1
6.15246e-142	0.848281	0.829	0.482	1.42233e-137	CbXegr	Hnrnpc
2.18196e-141	0.562207	1	0.991	5.04426e-137	CbXegr	Tubb5
1.90991e-140	0.842584	0.63	0.283	4.41532e-136	CbXegr	Ift27
1.68082e-138	0.47869	0.263	0.062	3.88572e-134	CbXegr	Mex3a
3.68456e-138	0.658805	0.327	0.092	8.51796e-134	CbXegr	Ift43
5.16442e-137	0.575133	0.304	0.081	1.19391e-132	CbXegr	Smarcad1
5.22007e-137	0.597817	0.99	0.857	1.20678e-132	CbXegr	Rps27rt
1.09782e-136	0.797794	0.939	0.717	2.53794e-132	CbXegr	Slc25a5
3.85507e-136	0.833463	0.741	0.381	8.91216e-132	CbXegr	Rnaseh2c
4.07119e-136	0.556627	0.352	0.102	9.41178e-132	CbXegr	Gps2
6.00311e-136	0.625414	0.618	0.255	1.3878e-131	CbXegr	Ermp1
7.20695e-136	0.75562	0.885	0.545	1.6661e-131	CbXegr	Anapc13
8.42159e-135	0.749716	0.621	0.266	1.9469e-130	CbXegr	Bcar1
3.22623e-134	0.773004	0.916	0.602	7.45841e-130	CbXegr	Ctbp1
4.47164e-134	0.421255	0.36	0.104	1.03375e-129	CbXegr	Gxylt2
2.26073e-133	0.71844	0.672	0.302	5.22634e-129	CbXegr	Cxxc5
2.46998e-133	0.576181	0.318	0.088	5.71011e-129	CbXegr	Rfc3
3.14891e-132	0.797758	0.66	0.308	7.27964e-128	CbXegr	Hnrnpm
3.40894e-132	0.448956	0.204	0.042	7.88079e-128	CbXegr	Mcm4
4.37264e-132	0.736171	0.615	0.27	1.01087e-127	CbXegr	Rad21
5.57427e-132	0.543195	1	0.946	1.28866e-127	CbXegr	Rpl27
7.18196e-132	0.293556	0.195	0.038	1.66033e-127	CbXegr	Zfp616
1.36805e-131	0.302266	0.138	0.021	3.16266e-127	CbXegr	Ckap2
1.96831e-131	0.716776	0.688	0.321	4.55034e-127	CbXegr	Cox20
3.34601e-131	0.455335	0.277	0.07	7.7353e-127	CbXegr	Ebf1
4.59357e-131	0.715605	0.481	0.177	1.06194e-126	CbXegr	Lsm8
2.39369e-130	0.628141	0.497	0.185	5.53374e-126	CbXegr	Kdm1b
1.26379e-129	0.595934	0.407	0.133	2.92163e-125	CbXegr	Pdgfra
1.37303e-129	0.517901	1	0.955	3.17418e-125	CbXegr	Gm10076
2.42118e-129	0.711782	0.601	0.255	5.59728e-125	CbXegr	G3bp1
2.77655e-129	0.441915	0.232	0.052	6.41882e-125	CbXegr	Haus1
6.53828e-129	0.399418	0.183	0.035	1.51152e-124	CbXegr	Rassf4
6.54867e-129	0.604904	0.524	0.199	1.51392e-124	CbXegr	Smarce1
1.92552e-127	0.764565	0.877	0.569	4.45141e-123	CbXegr	Hnrnpu
2.97938e-127	0.444712	0.214	0.047	6.88772e-123	CbXegr	Eif4ebp1
3.82832e-127	0.429045	0.209	0.045	8.85031e-123	CbXegr	Myt1
5.82041e-127	0.452252	0.217	0.048	1.34556e-122	CbXegr	Cdk6
1.54524e-126	0.794951	0.667	0.316	3.57229e-122	CbXegr	Snrpb2
2.76708e-126	0.6982	0.573	0.239	6.39693e-122	CbXegr	Immp1l
1.47925e-125	0.729679	0.68	0.323	3.41972e-121	CbXegr	Nono
2.1801e-125	0.71827	0.872	0.534	5.03995e-121	CbXegr	Rdh5
2.77386e-125	0.443291	0.218	0.049	6.41262e-121	CbXegr	Prim1
3.34175e-125	0.707745	0.976	0.857	7.72545e-121	CbXegr	Psmb6
3.46034e-125	0.760704	0.556	0.237	7.99961e-121	CbXegr	Bub3
1.27401e-124	0.697215	0.959	0.744	2.94526e-120	CbXegr	Tmem256
2.1174e-124	0.732787	0.714	0.347	4.89501e-120	CbXegr	Sarnp
3.80421e-124	0.560975	0.356	0.11	8.79457e-120	CbXegr	Blvrb
6.51182e-124	0.388007	0.161	0.029	1.5054e-119	CbXegr	Nme4
9.44362e-123	0.342968	0.214	0.047	2.18318e-118	CbXegr	Trp53
1.3418e-122	0.720864	0.935	0.71	3.10197e-118	CbXegr	Ppp1ca
2.44871e-122	0.35428	0.167	0.031	5.66094e-118	CbXegr	Ccnd1
3.70085e-122	0.63061	0.929	0.655	8.55563e-118	CbXegr	Btrc
3.88984e-122	0.517504	1	0.972	8.99253e-118	CbXegr	Rps16
1.24828e-121	0.333207	0.201	0.042	2.88578e-117	CbXegr	Smo
1.28613e-120	0.656771	0.569	0.241	2.97326e-116	CbXegr	Hdgf
2.09884e-120	0.363277	0.161	0.029	4.8521e-116	CbXegr	Boc
5.41304e-119	0.714307	0.564	0.246	1.25139e-114	CbXegr	Cadps2
1.27285e-118	0.674017	0.764	0.409	2.94257e-114	CbXegr	Prmt1
2.09405e-118	0.614443	0.413	0.145	4.84102e-114	CbXegr	Mad2l2
2.37653e-118	0.571215	0.622	0.269	5.49405e-114	CbXegr	Gm6563
3.9675e-118	0.630123	0.696	0.341	9.17207e-114	CbXegr	Plxdc2
6.03782e-117	0.555715	0.985	0.884	1.39582e-112	CbXegr	Rpl27-ps3
9.77517e-117	0.329345	0.116	0.017	2.25982e-112	CbXegr	Nup37
1.04774e-116	0.514632	0.991	0.924	2.42217e-112	CbXegr	Uso1
2.90217e-116	0.627886	0.423	0.153	6.70925e-112	CbXegr	Pole3
1.44635e-115	0.280755	0.121	0.018	3.34368e-111	CbXegr	Kif4
2.36193e-115	0.506335	0.998	0.959	5.4603e-111	CbXegr	Adgrd1
2.38218e-115	0.720677	0.579	0.257	5.50713e-111	CbXegr	Apex1
2.58594e-115	0.652588	0.602	0.27	5.97817e-111	CbXegr	Nudt21
5.03354e-115	0.715914	0.765	0.42	1.16365e-110	CbXegr	Dnajc19
9.22565e-115	0.38608	0.176	0.036	2.13279e-110	CbXegr	Tmem107
9.79637e-115	0.388854	0.222	0.052	2.26473e-110	CbXegr	Mia
1.33013e-114	0.728814	0.83	0.517	3.07499e-110	CbXegr	Mettl23
5.22305e-114	0.584427	0.441	0.165	1.20746e-109	CbXegr	Fcf1
1.38839e-113	0.669398	0.549	0.237	3.20968e-109	CbXegr	Snrpa1
3.16898e-113	0.423969	0.188	0.041	7.32605e-109	CbXegr	Sap30
5.23721e-113	0.740726	0.775	0.435	1.21074e-108	CbXegr	Lsm3
9.96929e-113	0.649577	0.72	0.36	2.3047e-108	CbXegr	Dhx32
1.13269e-112	0.607241	0.587	0.257	2.61854e-108	CbXegr	Atp6v0e
1.79656e-112	0.603294	0.44	0.163	4.15328e-108	CbXegr	Ccdc34
1.87146e-112	0.33933	0.357	0.11	4.32643e-108	CbXegr	Fbxl2
2.35706e-112	0.322744	0.154	0.029	5.44906e-108	CbXegr	Draxin
2.64525e-112	0.733667	0.575	0.259	6.11529e-108	CbXegr	Magoh
3.83985e-112	0.303045	0.274	0.073	8.87696e-108	CbXegr	Ube2s
8.97348e-112	0.60326	0.503	0.203	2.07449e-107	CbXegr	Fubp1
1.79587e-111	0.286799	0.123	0.019	4.1517e-107	CbXegr	Chrd
1.99658e-111	0.572284	0.533	0.219	4.6157e-107	CbXegr	Trmt112
2.24382e-111	0.618371	0.532	0.221	5.18727e-107	CbXegr	Snrpa
2.51299e-111	0.394796	0.226	0.055	5.80953e-107	CbXegr	Syne2
3.51606e-111	0.414913	0.184	0.04	8.12843e-107	CbXegr	Cdc25b
3.91675e-111	0.651427	0.88	0.588	9.05474e-107	CbXegr	Myo9a
5.48749e-111	0.539704	0.988	0.871	1.2686e-106	CbXegr	Gm3550
6.32534e-111	0.423769	0.209	0.049	1.46229e-106	CbXegr	Gm21983
8.2921e-111	0.524772	0.462	0.174	1.91697e-106	CbXegr	Ppp4c
9.19134e-111	0.470928	0.502	0.195	2.12485e-106	CbXegr	Srsf2
1.08468e-110	0.391724	1	0.997	2.50757e-106	CbXegr	Eef1a1
1.35485e-110	0.705291	0.738	0.397	3.13215e-106	CbXegr	Mettl9
1.94942e-110	0.274073	0.226	0.054	4.50667e-106	CbXegr	Nutf2
7.23296e-110	0.729548	0.886	0.587	1.67211e-105	CbXegr	Tceal9
8.38602e-110	0.699731	0.921	0.695	1.93868e-105	CbXegr	Rbx1
1.23563e-109	0.516892	0.994	0.964	2.85653e-105	CbXegr	Rpl28
4.70517e-109	0.263945	0.162	0.031	1.08774e-104	CbXegr	Hist1h1e
1.18966e-108	0.607216	0.855	0.533	2.75026e-104	CbXegr	Heph
1.21051e-108	0.286458	0.179	0.038	2.79846e-104	CbXegr	Rfwd3
1.90705e-108	0.588064	0.955	0.8	4.40872e-104	CbXegr	Ryr3
2.14036e-108	0.60817	0.566	0.25	4.94809e-104	CbXegr	Ubald2
2.65294e-108	0.731695	0.878	0.591	6.13306e-104	CbXegr	Pgls
7.3613e-108	0.43965	0.294	0.087	1.70179e-103	CbXegr	Uxt
1.17302e-107	0.667608	0.533	0.231	2.7118e-103	CbXegr	Timm50
5.53145e-107	0.615111	0.816	0.485	1.27876e-102	CbXegr	Rad9a
5.87012e-107	0.687699	0.937	0.71	1.35705e-102	CbXegr	Selenom
6.64701e-107	0.601541	0.47	0.187	1.53665e-102	CbXegr	Psat1
1.39066e-106	0.34439	0.426	0.147	3.21494e-102	CbXegr	Zfp943
2.69919e-106	0.654304	0.778	0.438	6.23999e-102	CbXegr	Hnrnph1
4.20482e-106	0.726838	0.67	0.353	9.72069e-102	CbXegr	Mrps14
6.11604e-106	0.424928	0.258	0.071	1.41391e-101	CbXegr	Oard1
2.29478e-105	0.656749	0.863	0.555	5.30508e-101	CbXegr	Arpp19
8.06081e-105	0.591486	0.98	0.84	1.8635e-100	CbXegr	Snrpd2
3.1544e-104	0.265715	0.122	0.02	7.29234e-100	CbXegr	Cdkn3
3.32698e-104	0.478908	0.323	0.103	7.69132e-100	CbXegr	Cbfb
4.62374e-104	0.662574	0.889	0.601	1.06892e-99	CbXegr	Cd24a
5.20993e-104	0.673116	0.758	0.42	1.20443e-99	CbXegr	Sumo1
7.89803e-104	0.52427	0.977	0.856	1.82587e-99	CbXegr	Cdc25c
9.82569e-104	0.549856	0.245	0.067	2.2715e-99	CbXegr	Col18a1
1.07003e-103	0.532562	0.502	0.204	2.47369e-99	CbXegr	Raly
1.56101e-103	0.697833	0.829	0.523	3.60874e-99	CbXegr	Snrpd1
1.80044e-103	0.691072	0.783	0.46	4.16226e-99	CbXegr	Lsm6
2.00177e-102	0.568827	0.546	0.237	4.62769e-98	CbXegr	Ubtf
4.54281e-102	0.458416	0.245	0.067	1.05021e-97	CbXegr	Tex30
5.49738e-102	0.472643	0.996	0.94	1.27089e-97	CbXegr	Rpl29
2.09303e-101	0.530091	0.349	0.119	4.83866e-97	CbXegr	Zfp422
4.8107e-101	0.329288	0.325	0.102	1.11214e-96	CbXegr	Hhla1
5.16187e-101	0.337883	0.159	0.033	1.19332e-96	CbXegr	Sapcd2
5.70586e-101	0.528847	0.364	0.128	1.31908e-96	CbXegr	Ebna1bp2
7.45208e-101	0.436288	0.266	0.077	1.72277e-96	CbXegr	Mapk7
1.50331e-100	0.57242	0.429	0.166	3.47534e-96	CbXegr	Spg21
1.60435e-100	0.472566	0.998	0.947	3.70894e-96	CbXegr	Tlcd1
3.54426e-100	0.672479	0.884	0.625	8.19361e-96	CbXegr	Krtcap2
5.88202e-100	0.307335	0.213	0.054	1.3598e-95	CbXegr	Alyref
7.08163e-100	0.524684	0.395	0.147	1.63713e-95	CbXegr	Ppih
7.52882e-100	0.448675	0.322	0.105	1.74051e-95	CbXegr	Ska2
8.51495e-100	0.6093	0.987	0.924	1.96849e-95	CbXegr	Marcksl1
1.03505e-99	0.574797	0.509	0.22	2.39284e-95	CbXegr	Srsf1
1.81284e-99	0.464826	0.54	0.228	4.19093e-95	CbXegr	Pou2f3
1.96745e-99	0.446767	0.352	0.12	4.54835e-95	CbXegr	Smarca5
1.28869e-98	0.522439	0.685	0.336	2.9792e-94	CbXegr	Slc37a2
1.57236e-98	0.687754	0.643	0.334	3.63497e-94	CbXegr	Commd1
1.84719e-98	0.490081	0.977	0.879	4.27033e-94	CbXegr	Rrm2b
3.09476e-98	0.612723	0.947	0.765	7.15446e-94	CbXegr	Eif3h
5.72222e-98	0.551925	0.42	0.162	1.32286e-93	CbXegr	Wbp1
6.5509e-98	0.619899	0.552	0.251	1.51444e-93	CbXegr	Nsmce1
1.92485e-97	0.458233	0.245	0.07	4.44988e-93	CbXegr	Jpt2
2.29518e-97	0.674047	0.85	0.553	5.306e-93	CbXegr	Npm1
2.79634e-97	0.517113	0.652	0.313	6.46458e-93	CbXegr	Mrps28
3.63516e-97	0.62367	0.541	0.249	8.40377e-93	CbXegr	Naa10
5.32993e-97	0.34864	0.197	0.048	1.23217e-92	CbXegr	Tmem106c
1.13522e-96	0.466447	0.264	0.079	2.62441e-92	CbXegr	Mdga1
1.56025e-96	0.273235	0.13	0.024	3.60698e-92	CbXegr	Trim59
2.17788e-96	0.52161	0.449	0.18	5.03483e-92	CbXegr	Fbl
2.3745e-96	0.616563	0.944	0.76	5.48938e-92	CbXegr	Psma7
3.98722e-96	0.523357	0.992	0.915	9.21765e-92	CbXegr	Ndufa2
4.75713e-96	0.480039	0.347	0.121	1.09975e-91	CbXegr	Eif4ebp2
1.19033e-95	0.676371	0.308	0.103	2.75179e-91	CbXegr	Cxcl12
1.49115e-95	0.461131	0.541	0.229	3.44725e-91	CbXegr	Fbxl13
1.62785e-95	0.522329	0.713	0.365	3.76327e-91	CbXegr	Hnrnpa1
2.9713e-95	0.321903	0.16	0.034	6.86904e-91	CbXegr	Tmem123
3.91283e-95	0.607741	0.627	0.314	9.04568e-91	CbXegr	Slc25a39
9.69443e-95	0.306499	0.189	0.045	2.24116e-90	CbXegr	Hmgn5
1.27868e-94	0.409197	0.516	0.213	2.95605e-90	CbXegr	Senp5
1.30033e-94	0.514967	0.993	0.932	3.0061e-90	CbXegr	Prdx2
1.96349e-94	0.289966	0.143	0.029	4.5392e-90	CbXegr	Epop
8.20164e-94	0.644658	0.897	0.624	1.89606e-89	CbXegr	Set
3.80946e-93	0.569418	0.645	0.321	8.80672e-89	CbXegr	Vim
6.66043e-93	0.481675	0.291	0.094	1.53976e-88	CbXegr	Nudcd2
9.42834e-93	0.376393	0.302	0.097	2.17964e-88	CbXegr	Shcbp1
1.34204e-92	0.659594	0.813	0.52	3.10252e-88	CbXegr	Sec61b
2.34629e-92	0.277115	0.162	0.036	5.42416e-88	CbXegr	Zbed3
2.78519e-92	0.360774	0.224	0.061	6.43881e-88	CbXegr	Dnah14
3.75438e-92	0.357702	0.999	0.993	8.67938e-88	CbXegr	Ppia
4.26194e-92	0.295575	0.132	0.025	9.85276e-88	CbXegr	Pola2
4.85693e-92	0.436459	0.251	0.075	1.12282e-87	CbXegr	Tprn
7.27851e-92	0.635117	0.695	0.38	1.68265e-87	CbXegr	Dazap2
9.29258e-92	0.548781	0.924	0.684	2.14826e-87	CbXegr	Smarcd1
1.22854e-91	0.296168	0.168	0.038	2.84014e-87	CbXegr	Rccd1
1.30574e-91	0.573864	0.546	0.256	3.01861e-87	CbXegr	H2afy2
2.17068e-91	0.395901	0.421	0.162	5.01817e-87	CbXegr	Mvp
2.9562e-91	0.498883	0.987	0.882	6.83415e-87	CbXegr	Mapkap1
2.95959e-91	0.296522	0.162	0.036	6.84197e-87	CbXegr	Stab1
5.36492e-91	0.615887	0.612	0.305	1.24026e-86	CbXegr	Fam96b
1.47344e-90	0.465772	0.323	0.112	3.4063e-86	CbXegr	Ankrd13a
3.08622e-90	0.470376	0.26	0.08	7.13472e-86	CbXegr	Lyar
3.34415e-90	0.468307	0.302	0.101	7.73101e-86	CbXegr	Nelfe
5.37175e-90	0.438957	0.282	0.09	1.24184e-85	CbXegr	Rnaseh2a
7.38855e-90	0.47233	0.342	0.122	1.70808e-85	CbXegr	Ak2
8.67918e-90	0.592062	0.623	0.311	2.00645e-85	CbXegr	Pcif1
1.08895e-89	0.38122	0.246	0.072	2.51743e-85	CbXegr	1300002E11Rik
1.13909e-89	0.483735	0.394	0.152	2.63334e-85	CbXegr	Vps72
2.08573e-89	0.560913	0.963	0.788	4.8218e-85	CbXegr	Rpl5
2.47527e-89	0.477616	0.354	0.13	5.72232e-85	CbXegr	Fam107b
3.55021e-89	0.447557	0.351	0.127	8.20738e-85	CbXegr	Cmc2
4.08413e-89	0.474214	0.556	0.254	9.44168e-85	CbXegr	Polr2k
4.59668e-89	0.491779	0.663	0.333	1.06266e-84	CbXegr	Setd1b
9.5423e-89	0.718112	0.492	0.223	2.20599e-84	CbXegr	Lgals1
3.11634e-88	0.637138	0.79	0.491	7.20436e-84	CbXegr	Snrpd3
7.00205e-88	0.421842	0.375	0.14	1.61873e-83	CbXegr	Cmc1
1.7889e-87	0.618095	0.923	0.714	4.13557e-83	CbXegr	Psmb3
2.15789e-87	0.287774	0.147	0.032	4.98861e-83	CbXegr	Cenpq
8.72424e-87	0.52736	0.391	0.155	2.01687e-82	CbXegr	Yif1a
[truncated: 15,136 more rows]
