# Supplementary material for: A Cellular Resolution Spatial Transcriptomic Landscape of the Medial Structures in Postnatal Mouse Brain
Source: Front Cell Dev Biol. 2022 May 17;10:878346. doi: 10.3389/fcell.2022.878346 (PMC9152126; doi:10.3389/fcell.2022.878346)
Supplement: Supplementary file 2 [file Table3.XLSX]

## Sheet: MouseBrain_P7_Bin50_regulon
Table 3. Regulon enrichment of anatomical region for the P7 mouse brain section 1 at bin 50 resolution.
Regulon	AOV	Blood	CA1	CA2/3	CbN	CbWM	CbXegr	CbXigr	CbXpu	DG	Fiber tract	L1	L2-4	L5	L4/5	L6-C	L6-R	L6b	LHA	LPall	LPO	Medulla and pons	Meninge	MRN	OBi	OBs	Pallidum	Reticular nucleus	SEZ	Str-ACB	Str-Cau	Str-OT	Stratum Hipp	Subiculum	Substantia nigra	Tectum	SVZ	Thalamus	Ventricle	VPrP	Subthalamic nucleus
Bhlhe22	0.2	0.0332136	0.14223	0.2	-0.0761557	-0.0534991	-0.0831696	0.0205599	-0.0354549	0.0745042	-0.0982447	0.0283905	0.2	0.2	0.131326	0.0955829	0.096925	0.0305357	-0.0591773	-0.0365431	-0.0701483	-0.0854382	-0.0498129	-0.049825	-0.105862	-0.110967	-0.0231286	-0.0910461	-0.0932285	0.0109782	0.0457851	-0.0216222	0.0221303	0.0624615	-0.0884499	-0.0169788	-0.0516317	-0.0178995	-0.0160025	0.0181454	-0.0742172
Myc	0.150368	0.0318318	0.0906188	0.0272221	-0.0419272	-0.0203389	-0.0360816	0.0325163	0.0107787	0.0333108	-0.0872035	0.0358472	0.0887835	0.0714566	0.0634663	0.0728285	0.0628468	0.0221436	-0.0251386	0.0153936	-0.0297859	-0.0548289	-0.0572386	-0.0107064	0.00243049	-0.0271353	-0.0473821	-0.013232	0.00184075	-0.023178	-0.0186482	-0.0239957	0.0266543	0.0373677	-0.0460133	-0.00509711	-0.0198594	0.0086439	-0.0481865	0.0269011	-0.0221027
Neurod2	0.120725	0.00972752	0.0969683	0.0521485	-0.0177738	-0.00337428	-0.0122751	0.0429935	0.010923	0.0247384	-0.026965	0.00328332	0.0487093	0.0378493	0.0315934	0.0225463	0.020324	0.00888735	-0.0117962	-0.00585076	-0.0201138	-0.0260016	-0.01138	-0.0200166	-0.0261776	-0.0259788	-0.00437091	-0.0253312	-0.0191474	0.00489446	0.0136803	-0.0109776	0.0114978	0.0214517	-0.0208077	-0.0179388	-0.00874592	-0.0240942	-0.00475733	0.0318989	-0.0277272
Klf2	-0.103524	0.2	-0.091346	0.00244047	0.0326828	0.0270559	-0.0417788	-0.0957229	-0.0524252	-0.0434305	0.0327196	-0.00878941	-0.127868	-0.073336	-0.0400274	0.0252587	0.032438	0.145873	-0.0291139	0.0160319	-0.0275876	-0.0231041	0.18017	-0.0191477	-0.0878842	-0.0244448	0.0840756	-0.0212275	-0.0347829	-0.0209203	0.0505955	-0.105651	0.0806882	-0.0451809	-0.012247	0.019744	0.0988439	-0.0212798	0.179198	-0.0253468	-0.0451133
Bcl6	0.0399778	-0.000627831	0.154833	0.0265871	-0.0217294	-0.0184798	-0.0261485	-0.015359	-0.0154408	0.01682	-0.0219523	0.0104682	0.0252088	0.00826202	0.0158051	0.00911883	0.00643248	0.00159236	-0.0111769	-0.00522824	-0.0100913	-0.0151303	-0.00290553	-0.0134122	0.0121765	-0.000440471	0.00381111	-0.0195745	0.00137571	0.0206579	0.00890035	0.0233603	0.0236951	0.0348321	-0.0121398	-0.0100459	0.00790557	-0.0215363	-0.0106466	0.0245091	-0.00321538
Bhlhe40	0.00535474	0.0224563	0.119276	0.0669191	-0.0280572	-0.0330208	-0.0447343	0.00118193	-0.0236055	-0.0186257	-0.0322467	-0.00181364	0.0924304	0.0656907	0.0962749	0.0625855	0.0469171	0.0178028	-0.0281294	-0.0183558	-0.0268356	-0.0182912	-0.0159984	-0.0271842	-0.00906593	-0.0176307	-0.0331483	-0.0275168	-0.0235742	-0.0270531	-0.0195262	-0.0261994	0.00791034	0.0734991	-0.0257342	-0.0170699	-0.0199664	-0.00267456	-0.025203	0.00916435	-0.0201154
Brf1	0.066874	0.00717041	0.168189	0.0953904	-0.0814971	-0.0390429	0.0399787	0.0695784	0.036106	0.0781046	-0.0813741	-0.049511	0.106776	0.0415022	0.0577401	0.0410908	0.0269812	-0.0238333	-0.0513483	-0.015415	-0.053515	-0.0560901	-0.0953373	-0.0471204	0.082374	-0.00859731	0.0175306	-0.0392037	0.00241066	0.12494	0.0689311	0.110164	0.00971987	0.0812448	-0.0829333	-0.0164771	-0.0166112	0.00502351	-0.0587313	-0.00780316	-0.0385972
Nr1d1	0.134231	0.0298297	0.183413	0.164994	-0.125085	-0.0964959	-0.2	0.00910252	-0.0395113	0.129166	-0.0201039	0.140534	0.142032	0.152314	0.0684499	0.170891	0.0666196	0.0354462	-0.00613172	0.0510046	-0.0128753	-0.0677969	-0.0298124	-0.0934988	0.0744454	0.0107253	-0.0361068	-0.0504424	-0.0534925	0.0234538	-0.037606	0.082492	0.111923	0.126521	-0.052584	-0.0791476	-0.164162	-0.104503	-0.130773	0.0600542	-0.0712585
Pou3f1	0.00710493	0.034812	0.198151	0.0924072	-0.0572172	-0.0697721	-0.088533	-0.0668955	-0.0642857	0.00920798	-0.0659035	0.0383533	0.129916	0.107044	0.117173	0.0717435	0.0671005	0.0314614	-0.046464	-0.0242666	-0.045628	-0.0475875	-0.0177488	-0.0344393	-0.0412768	-0.0456893	-0.0188798	-0.0534824	-0.0624039	0.0434923	0.0397398	0.0115969	0.0660142	0.115634	-0.052465	0.00602605	-0.028185	-0.0353287	-0.0277444	0.00346295	-0.0474849
Pou3f3	0.060189	0.0113813	0.120468	-0.00792156	-0.044801	-0.0348338	-0.0595773	-0.0400372	-0.0526758	0.000898176	-0.0467876	0.0904652	0.109749	0.0336527	0.0700146	0.0182622	0.0204157	0.0306044	-0.0304416	0.00799657	-0.0329928	-0.04855	-0.00689055	-0.0453226	-0.0322159	-0.00990702	0.0184422	-0.0395038	0.00985748	0.0683364	0.0665958	0.0241288	0.0760435	0.0632595	-0.0394248	-0.0281605	0.0782981	-0.0465052	-0.00278908	0.0134692	-0.0506699
Smad1	0.0512702	0.0104244	0.131906	0.0173514	-0.0177954	-0.0407378	-0.0445553	-0.0261927	-0.0306276	-0.0120982	-0.0231017	-0.020628	0.0586224	0.00620665	0.0524348	0.0473627	0.0146607	-0.0189084	-0.0138368	-0.0195204	-0.00352209	0.00116677	-0.0243806	-0.0121626	-0.0229177	-0.0189056	-0.0243717	-0.0230568	-0.0359565	0.00702524	-0.00949575	0.0251756	-0.0107948	0.0479622	-0.00372281	-0.0133825	-0.0353872	0.00646972	-0.0281198	0.00562175	0.000571604
Zfp248	0.131221	0.0281226	0.195841	0.0643204	-0.0794008	-0.123769	-0.0866828	-0.0424148	-0.00143607	0.0699648	-0.156157	-0.0442932	0.111591	0.124299	0.0969996	0.0788645	0.0827015	0.00853727	-0.0341531	0.0233277	-0.0392576	-0.0672066	-0.147166	0.0172587	0.0855198	-0.00121638	-0.059771	-0.0133897	-0.0212335	0.0362061	0.0272034	0.0409626	0.0190715	0.0773784	-0.0691343	0.0404736	-0.0589804	0.0149344	-0.0925211	0.0220997	-0.00907946
Zfp358	-0.00388271	0.0153916	0.0450248	0.118698	-0.00113286	-0.0431018	-0.0106688	-0.0364825	0.0124942	0.00265593	-0.0503937	-0.0553665	0.0305135	0.0597135	0.0343693	0.035454	0.0257663	-0.00812505	-0.00154017	-0.0198145	0.00660451	0.00434692	-0.0537208	0.0427897	-0.0276393	-0.0258493	-0.0406471	-0.0118062	-0.0505684	-0.0356119	-0.0305069	-0.028994	-0.0204264	0.0392882	0.00065827	0.0207902	-0.0223619	0.0309876	-0.0459413	-0.0112291	0.0290723
Tcf7l1	-0.147564	0.0626359	-0.0486736	-0.118027	0.2	0.128909	-0.2	0.0695154	-0.0337342	-0.0935175	0.195724	0.0691369	-0.096574	-0.0787673	-0.0993846	-0.0196507	-0.0201523	-0.00345736	0.0558553	0.00451296	0.0906469	0.192671	0.141173	0.0430747	-0.2	-0.0475016	0.0326882	-0.0653532	-0.173487	-0.2	-0.172945	-0.163599	0.094695	0.0477979	0.144493	0.117255	-0.0424272	-0.174193	0.0267407	-0.00858471	-0.0465954
Atf3	-0.0306157	-0.00892166	-0.0353724	0.00050126	0.00846468	0.2	-0.0197674	0.0289029	-0.0156132	0.00108285	0.076483	0.00568904	-0.0350648	-0.0327065	-0.030051	-0.027457	-0.0145131	0.0212502	-0.00670843	0.00570559	0.0105348	-0.0119002	0.0575701	-0.0100433	-0.0261452	-0.00690548	0.0135388	-0.0125851	0.00748332	-0.0233272	-0.022063	-0.0207807	0.0188208	-0.0211613	-0.0047819	0.00180553	0.0686275	-0.0180288	0.0899341	-0.00681416	-0.0186095
Irf8	-0.0186112	0.00339184	-0.0220599	-0.0111453	0.00491514	0.132504	-0.00564574	-0.0052999	-0.015073	-0.0066461	0.0244081	0.00394475	-0.0175988	-0.0162865	-0.0134222	-0.0119979	-0.00862236	0.0239041	-0.00101545	0.00938304	0.00246913	-0.00998022	0.0333692	-0.00339667	-0.0113806	0.00217858	0.0143112	-0.00963216	0.0273149	-0.0144178	-0.00495558	-0.0131479	0.0140657	-0.00796816	-0.00257345	0.00186334	0.0652222	-0.0121801	0.0271293	-0.00421543	-0.0192103
Jun	-0.0475674	0.0036005	-0.0105171	-0.0295508	0.0593922	0.194483	-0.0730469	0.0764677	0.000442715	0.0162693	0.151543	0.0174529	-0.0289193	-0.0223008	-0.035801	-0.00505854	-0.0127733	0.00556256	-0.0101254	0.00640423	0.0320147	0.0561737	0.031413	-0.00216651	-0.0773778	-0.0099784	-0.01495	-0.0332522	-0.0472357	-0.0893559	-0.0768152	-0.0675051	0.0593497	0.030014	0.0221958	0.0366631	0.0252407	-0.0690317	-0.0108036	-0.0137727	-0.0305525
Spi1	-0.0206714	0.0010572	-0.0230152	-0.0149349	0.00813468	0.126268	-0.0143406	-0.0105782	-0.0187344	-0.0105081	0.0259835	-0.0022882	-0.0231506	-0.0207021	-0.0172512	-0.0169746	-0.0119781	0.0198396	0.004376	0.00463735	0.0072245	-8.03577e-05	0.0331423	-0.00196908	-0.0146333	-0.000385245	0.0174961	-0.0104842	0.0228377	-0.0137684	-0.00688289	-0.0109427	0.0103793	-0.00926229	0.00533966	0.00324974	0.0601826	-0.0113322	0.0270678	-0.00429561	-0.0106805
Stat3	-0.069529	-0.00992396	-0.0681291	-0.0461186	0.00669509	0.178771	-0.050582	0.106577	-0.0173781	0.0605161	0.120871	0.0930423	-0.0662668	-0.0728029	-0.0654356	-0.0471402	-0.0518975	0.0294838	-0.0080306	0.0399468	0.0433727	-0.0108614	0.12462	-0.0244157	-0.0594384	0.018884	0.0347703	-0.0218346	-0.007506	-0.057578	-0.040741	-0.0513501	0.109526	-0.0465372	0.0315855	-0.00516392	0.0671647	-0.0254454	0.070826	-0.016808	-0.0417961
Barhl1	-0.00701529	-0.0180174	-0.00443125	-0.0281189	0.013885	0.0911321	0.2	0.155857	0.191001	0.049114	0.00173566	-0.0233165	-0.0171985	-0.0319914	-0.0307776	-0.0140028	-0.0263079	-0.00785872	-0.0210216	0.00274561	-0.0177435	-0.00787542	-0.010631	-0.0071609	0.0447785	0.0231863	-0.0168656	-0.0115607	0.0516112	-0.0195725	-0.0167711	-0.0127572	-0.0102621	-0.0182672	-0.0199555	-0.00500893	0.0482316	-0.0167645	0.00399336	-0.0253088	-0.0155873
Barhl2	-0.00613625	-0.0123128	-0.00750113	-0.0167327	0.00735845	0.0441334	0.158677	0.156635	0.125738	0.0232608	-0.00350074	-0.01268	-0.0156583	-0.0189278	-0.0186448	-0.0131536	-0.0156866	-0.00804307	-0.0104004	-0.00254482	-0.0103943	-0.00207365	-0.00429281	-0.00246007	0.0127821	0.0102725	-0.0122903	-0.0112817	0.0191735	-0.0133739	-0.0114233	-0.00993132	-0.00993626	-0.0143803	-0.0139665	-0.0082768	0.0144984	-0.0112264	-0.00378867	-0.0140505	-0.012762
Cxxc1	0.0396404	0.0109677	0.0572484	-0.0425001	-0.00238851	0.0868727	0.2	0.125184	0.147213	0.090974	-0.0224345	-0.00754716	0.0470631	0.0587538	0.0179999	0.0443287	0.0170113	0.023174	-0.0601062	-0.0142655	-0.0486914	-0.0145108	-0.0998421	-0.0334731	0.0336295	0.0598986	-0.0317664	-0.00564997	0.0159052	0.00495949	-0.00318476	-0.0262576	0.0467701	0.0280909	-0.0275008	-0.00419596	0.0777962	-0.0328259	-0.0559876	-0.0581303	-0.0299216
E2f1	-0.00334482	-0.00605291	0.000416031	-0.00476247	-0.000751097	0.048315	0.146233	0.0269894	0.0311371	0.0212921	-0.00103257	-0.000745231	-0.0041798	-0.00778751	-0.00918686	-0.0043735	-0.00813618	0.00924972	-0.00922611	-0.00264614	-0.00831964	-0.0116689	0.000974368	-0.00554004	0.0123326	0.000805971	-0.00126227	-0.0094091	0.0319465	-0.00683621	-0.00244228	-0.00747596	0.00130924	-0.00867844	-0.0104811	-0.00521206	0.0784692	-0.00818316	0.00867042	-0.00952265	-0.0133641
E2f8	-0.00869967	-0.00503504	-0.0090175	-0.00725134	0.00421265	0.035058	0.120573	0.0179179	0.0221376	0.00282213	0.00364996	-0.00269819	-0.00974273	-0.0103152	-0.00986548	-0.00804969	-0.00871815	0.00300065	-0.00388367	-0.0051542	-0.00244108	-0.00115099	0.00196729	-0.000689767	-3.34994e-05	-0.000721614	0.00171037	-0.00601336	0.011719	-0.00826703	-0.00528971	-0.00844895	-0.000277798	-0.00808121	-0.000717437	-0.00141383	0.0495124	-0.00629088	0.0071069	-0.006816	-0.00360152
Elf2	0.0068312	-0.00966878	0.0699655	-0.000735624	-0.0126284	0.096488	0.141537	0.0674518	0.0862781	0.0761289	0.0254226	0.0253072	-0.0143967	-0.0340858	-0.0321366	-0.0114091	-0.0202542	0.0115774	-0.023378	0.0197491	-0.0145262	-0.0322842	0.0342861	-0.029031	0.0571844	0.0236951	0.0193262	-0.0246512	0.0683403	0.00436726	0.00890022	-0.00181808	0.0572722	-0.00193739	-0.0368996	-0.014856	0.0678722	-0.0402362	0.0386471	-0.0204947	-0.0538038
Ezh2	-0.00670798	-0.00696798	-0.00273881	-0.00934511	-0.00402637	0.0435235	0.125151	0.0282346	0.0244033	0.0198019	0.00180013	-0.00155723	-0.00567714	-0.00981251	-0.0114775	-0.00615155	-0.0103732	0.0104073	-0.00762527	-0.000774922	-0.00671536	-0.0116133	0.00508093	-0.00847196	0.0237296	0.00630635	0.0039	-0.00734099	0.0519863	-0.00550444	-0.00214251	-0.00491766	-0.000901899	-0.00939478	-0.00955482	-0.00779197	0.0929048	-0.0100467	0.0138411	-0.00724787	-0.0131955
Foxn2	0.0100624	-0.00470828	0.0238618	0.00883535	0.000809219	0.0353857	0.2	0.0907025	0.111368	0.0344853	0.000458557	-0.0224342	0.0160844	-0.0124472	0.00620859	0.0142202	-0.0100868	-0.0261844	-0.040236	-0.0119048	-0.0201453	-0.00022022	-0.0215659	-0.0123925	0.0218473	0.0015278	-0.0328758	-0.0181814	0.00259712	-0.00396436	-0.0262848	0.000689775	-0.0107621	0.0169442	-0.0222013	0.0127957	0.0153959	-0.0145595	-0.0223482	-0.0157411	-0.00508131
Gmeb2	0.012003	0.00145726	0.0654859	0.0308873	0.00608244	0.0474439	0.156842	0.116946	0.122848	0.0538749	-0.00851995	-0.0798788	0.0596728	-0.00478282	0.0415141	0.042141	-0.00257572	-0.059958	-0.0960282	-0.0169196	-0.0509475	-0.011317	-0.0546027	-0.016725	0.0879601	0.046975	-0.0752361	-0.0176876	0.00930786	0.0269581	-0.0356967	0.0394594	-0.0284486	0.0747697	-0.0567418	0.0122426	0.0361139	0.00386954	-0.0535018	-0.0420543	-0.0171709
Gtf3c2	0.00201197	0.00538817	0.0108173	-0.00884079	-0.00132031	0.0391515	0.141664	0.0830155	0.0731088	0.0309518	-0.0226164	-0.021029	0.0463321	0.0311489	0.021909	0.0275021	0.00316533	0.00119507	-0.036357	-0.0046932	-0.031711	-0.0266023	-0.0266822	-0.00577244	0.0321592	0.0117037	-0.0205572	-0.0239728	0.0160673	0.00320326	0.000174456	-0.00106107	0.00272552	0.00921092	-0.0306758	-0.000893878	0.0377437	-0.0189425	-0.0115565	-0.0268782	-0.0279308
Hbp1	0.0091907	-0.00917918	0.0217101	-0.0105209	-0.013564	0.035176	0.129187	0.0470612	0.0515328	0.0240748	0.0055755	-0.0105029	0.0216965	-0.00135675	-0.00209056	-0.00537427	-0.0110417	-0.00113523	-0.0174378	0.00773019	-0.0164531	-0.0183131	-0.00484608	-0.0180116	0.0590019	0.0215476	-0.00977908	-0.0171811	0.0504857	0.00602895	0.00133737	0.0100006	-0.010597	-0.00427295	-0.0276877	-0.0171545	0.0608034	-0.0102903	0.00559839	-0.0115727	-0.0254127
Hmgb1	0.0656702	0.0310093	0.090313	0.0186875	-0.0209396	0.0420381	0.108967	0.0494225	0.0441047	0.0720093	-0.0440848	-0.019774	0.0887261	0.0945331	0.0699425	0.0775271	0.0584359	0.0328338	-0.0514901	0.00565903	-0.0482095	-0.062478	-0.0964833	-0.000423906	0.0477342	0.0154277	-0.0517286	-0.0226774	0.0497316	-0.0147195	-0.0120145	-0.0257609	0.0172149	0.041861	-0.0686527	-0.00106022	0.0820794	-0.0152292	-0.0476287	-0.0277372	-0.0400192
Mycn	0.00684258	-0.00478824	0.00963924	-0.00775442	-0.00895842	0.0384873	0.114411	0.0323396	0.0311808	0.0206588	-4.43318e-05	0.0102012	0.00703307	-0.00165486	-0.00731051	0.00207427	-0.00895607	0.00902376	-0.0125853	-0.00315122	-0.0114434	-0.0153204	0.00729497	-0.0142316	0.026323	0.0061186	0.00130124	-0.0114379	0.0424758	-0.00637414	-0.00187866	-0.00657389	0.00595054	-0.00414206	-0.0162482	-0.00955499	0.0622176	-0.00814004	0.00539176	-0.00709908	-0.0199948
Pax6	-0.0237884	-0.029483	-0.0146984	-0.0323364	0.0303785	0.166402	0.2	0.2	0.2	0.0833349	0.00916225	-0.0318437	-0.0460916	-0.0622025	-0.0544765	-0.0308766	-0.043642	-0.0110131	-0.0316411	0.011017	-0.0219922	-0.00849009	-0.00922666	-0.0153708	0.0999171	0.061305	-0.0153048	-0.0112742	0.1121	-0.0279772	-0.0213492	-0.0163278	-0.00733207	-0.025283	-0.0163021	-0.00628812	0.103567	-0.0227291	0.0126017	-0.0353204	-0.028729
Rad21	-0.00652844	-0.00448239	-0.00692293	-0.00920015	-0.0006002	0.0287858	0.104505	0.0200684	0.01937	0.00503496	0.00413673	-0.00123345	-0.00357814	-0.00771693	-0.00797435	-0.00627838	-0.00832546	0.00402312	-0.00350597	-0.000292629	-0.00303443	-0.0053453	0.0018308	-0.00442242	0.00956565	0.00351656	0.00115101	-0.00638257	0.0217649	-0.00508499	-0.00330013	-0.0036251	-0.00312508	-0.00736582	-0.00424215	-0.00353581	0.0502107	-0.00677805	0.00290265	-0.00567385	-0.00681426
Supt20	0.0136521	-0.00324953	0.0158913	-0.0129808	-0.0105783	0.0306404	0.122002	0.0278013	0.0472019	0.0291188	-0.00988993	-0.00463678	0.0247612	0.0176058	0.000408166	0.0153559	-7.60032e-05	0.0074623	-0.018841	-0.00177917	-0.0143002	-0.013381	-0.0210756	-0.00848291	0.0321969	0.0278842	-0.0161486	-0.0179178	0.0157281	-0.00558058	-0.00623452	-0.00909331	0.00141025	0.00254626	-0.0145885	-0.00771425	0.0497472	-0.0139515	-0.00451763	-0.0097182	-0.0178279
Tead2	-0.0186796	-0.0091725	-0.0101654	-0.00439928	-0.00595049	0.0448249	0.151218	0.0105279	0.00923983	0.0101984	0.00161864	0.0167618	-0.0163833	-0.0155758	-0.0177912	-0.0159558	-0.0175975	0.00682121	-0.0112986	-0.0037778	-0.0053115	-0.013897	0.0753003	-0.00998434	-0.00645623	-0.00477925	-0.00384369	-0.0144138	0.0201998	-0.0161731	-0.0123959	-0.0171862	0.0031381	-0.0144727	-0.00884664	-0.0031794	0.0922293	-0.0130292	0.0393958	-0.00925694	-0.0177222
Tfe3	0.0507236	0.0114778	0.0499735	0.0187324	-0.0248117	0.0486842	0.114442	0.0530326	0.0637775	0.056107	-0.0312325	-0.000701644	0.0583744	0.0615009	0.0323545	0.0438888	0.0353257	0.0123493	-0.0491227	-0.000603149	-0.0361742	-0.0271502	-0.0639522	-0.0128904	0.0276617	0.0234836	-0.0284308	-0.0130249	0.00194943	-0.00627362	-0.02026	-0.0257629	0.0189958	0.0294827	-0.050719	0.00276996	0.0376638	0.00525436	-0.0355655	-0.0313236	-0.0316254
Uncx	-0.0134658	-0.0138077	-0.00530848	-0.0206136	0.0157203	0.0577172	0.198664	0.165649	0.147751	0.0297221	-0.00106102	-0.0216794	-0.0214875	-0.0264491	-0.0253877	-0.016219	-0.0197994	-0.00943163	-0.0131806	-0.0044854	-0.0134465	-0.000527115	-0.00928339	0.00196676	0.0212516	0.0185618	-0.0138731	-0.00864451	0.0223198	-0.0159071	-0.0117885	-0.0116927	-0.0121054	-0.0147906	-0.0112756	-0.00298518	0.025095	-0.0209921	-0.00447585	-0.0206868	-0.00955283
E2f5	-0.0278699	-0.0120008	-0.0300039	-0.0288933	-0.0210348	0.0902138	0.00983022	0.191222	0.084068	0.0345593	-0.0106106	0.0274978	-0.0284142	-0.0439646	-0.0262237	-0.0229685	-0.0265276	0.00678011	-0.00172666	0.0539333	0.00635194	-0.0267422	0.0228421	-0.0321913	0.0465515	0.0829335	0.0240619	-0.0246518	0.140565	-0.00635447	-0.00916826	0.000528377	0.0658611	0.00252861	-0.00758634	-0.021824	0.0567043	-0.0334022	0.0152727	0.00526539	-0.0395977
En2	-0.022204	-0.0101581	-0.0238884	-0.0209554	0.0198905	0.0454585	0.0846907	0.2	0.2	-0.0161405	-0.000107543	-0.013426	-0.0230384	-0.0191249	-0.019606	-0.0163678	-0.0139802	-0.0120533	-0.00803321	-0.0116901	-0.010219	0.0154611	-0.00573566	-0.0015491	-0.0139799	0.00642944	-0.0110215	-0.01916	-0.0101484	-0.0192425	-0.0181473	-0.0143275	-0.0152932	-0.0179625	-0.00938262	-0.0151777	-0.013477	-0.00938635	-0.00676245	-0.0150265	-0.0153749
Klf15	-0.113441	-0.0217227	-0.103147	-0.0814616	0.0768375	0.130422	-0.16221	0.169669	0.068884	0.0637562	0.0703244	0.0511834	-0.112001	-0.143093	-0.0898995	-0.0759671	-0.0672037	0.0251103	0.0257559	0.0495857	0.0283147	0.0380349	0.00906183	0.0254834	-0.000132391	0.068803	0.0450372	0.0128771	0.120638	-0.0409449	-0.0162127	-0.0549018	0.104302	-0.0233611	0.0531575	0.0254388	0.0761623	0.00784397	0.0310916	-0.0570115	-0.0324106
Meis1	-0.0148189	-0.00838656	-0.0183981	-0.0154762	0.0104917	0.028042	0.0556708	0.104667	0.0596286	-0.00621587	0.0177462	-0.00509345	-0.0181924	-0.0186046	-0.0154855	-0.0146803	-0.0127407	-0.00830443	-0.00442517	0.000171305	-0.00311394	0.0164737	0.00667112	-0.00491793	0.0113689	0.00975975	-0.00484325	-0.0146325	0.0132235	-0.0140455	-0.0108646	-0.0100295	-0.00818383	-0.0163231	-0.00440047	-0.00872908	0.000974211	-0.00201048	-0.00199569	-0.00835884	-0.0108567
Msx2	-0.0297983	-0.0110562	-0.0315522	-0.0228464	0.0166192	0.101066	0.0146432	0.153928	0.0683476	0.0087616	0.0379022	0.0159699	-0.0291873	-0.0329987	-0.0283119	-0.0242642	-0.0235349	0.0021175	-0.0064855	0.00378109	0.00684764	0.00170438	0.0386283	-0.00959147	-0.0177713	-0.00335995	0.0107545	-0.0102661	0.0212581	-0.0269311	-0.020232	-0.0237013	0.0164354	-0.0181534	0.00808661	-0.000149154	0.0377518	-0.0174832	0.0249189	-0.0105277	-0.0221436
Mxi1	-0.0154012	-0.00328521	-0.0388905	-0.0293303	0.00957631	0.0179015	0.0608465	0.106353	0.0445762	-0.019227	0.0132046	0.0309139	0.00888011	-0.02746	0.00221471	-0.0196466	-0.00930498	-0.00230711	-0.0165763	0.0146421	-0.0143369	0.00662848	0.0237125	-0.0129328	-0.0164327	0.0117349	-0.00810129	-0.0088699	0.00554961	-0.0190849	-0.0203159	-0.0197766	0.0335616	0.00327066	-0.0270141	0.00348471	0.0180853	-0.00768761	-0.00555521	-0.00195323	-0.0359043
Tlx3	-0.0243513	-0.0136244	-0.023281	-0.0223433	0.0159151	0.041755	0.158194	0.2	0.159132	-0.00781501	-0.00239123	-0.0194368	-0.023676	-0.0191101	-0.0205727	-0.0178885	-0.0143145	-0.0156429	-0.0104246	-0.010786	-0.0138816	0.0156152	-0.0065785	-0.000585383	-0.0119836	0.0137195	-0.0180028	-0.023415	-0.0100217	-0.021283	-0.0204362	-0.0145271	-0.0200412	-0.01911	-0.0182685	-0.0203874	-0.0181572	-0.0121979	-0.0118866	-0.0173578	-0.0185194
Zic1	0.0147293	-0.00938459	0.0236886	-0.00919832	-0.0125378	0.0610941	0.131757	0.183664	0.138496	0.0630481	-0.0209107	0.00416347	0.0118473	-0.00559044	-0.0159838	0.00958803	-0.0133998	-0.00193496	-0.0294588	-0.00605315	-0.0249914	-0.0192277	0.00177024	-0.020802	0.0327276	-0.00143322	-0.0182331	-0.00860604	0.0516723	-0.0288483	-0.0206038	-0.0292006	0.00689222	0.00511473	-0.029113	-0.0132144	0.0389132	0.0156203	-0.00709377	-0.0169783	-0.0214234
Zic2	-0.011212	-0.0154249	-0.0140224	-0.0205343	-0.00294357	0.0622253	0.114441	0.2	0.145261	-0.00341958	-0.0027054	-0.00833175	-0.0116076	-0.019021	-0.0202247	-0.0137129	-0.0195495	-0.0145848	-0.0161359	-0.00646981	-0.0115012	-0.00486105	0.00717207	-0.0173693	0.0219194	0.00630735	-0.0148072	-0.0176225	0.0259857	-0.0174676	-0.015848	-0.0146008	-0.0107804	-0.0157734	-0.0217584	-0.0170685	-0.00158393	0.0176572	-0.00264859	-0.0142005	-0.0161738
Esrra	0.0308502	0.00589865	-0.0637713	-0.0317946	0.0450692	-0.0258466	-0.0671463	0.0651161	0.18928	-0.00354105	-0.0426489	-0.0824511	-0.0576393	0.0176563	-0.0231271	0.000720644	0.0180942	-0.0192939	-0.0316277	-0.019673	-0.0194538	0.0380982	-0.0996408	0.0192061	0.032283	0.0443183	-0.0363904	-0.0067193	-0.084302	0.0201328	0.0305093	0.0029567	-0.0370104	-0.0166259	0.032563	0.0373483	-0.0695301	0.0429826	-0.044446	0.0245022	0.0170626
Lhx1	-0.0158788	-0.00734356	-0.0151356	-0.0161879	0.0123842	0.0275938	0.0534779	0.0561313	0.2	-0.0105419	-0.00210352	-0.0064397	-0.011981	-0.0141619	-0.0108684	-0.0122781	-0.0108955	-0.0122013	-0.00389153	-0.0111178	-0.00281505	0.0105622	-0.00564255	0.00459011	-0.0155913	-0.0145642	-0.00982539	-0.0102684	-0.0111882	-0.0082605	-0.0102958	-0.00628936	-0.0104236	-0.0120524	0.00127431	0.00107976	-0.00877112	-0.0103277	-0.00720959	-0.0105963	0.00847026
Ascl1	-0.0372838	-0.0154768	-0.0409105	-0.0140602	0.0626649	0.154366	0.0229598	0.0285186	-0.0137039	-0.0231359	0.2	-0.00645559	-0.0388332	-0.038208	-0.0339061	-0.0337609	-0.0314304	0.010382	-0.0117774	-0.0167882	-0.0100787	0.0463153	-0.0024715	-0.00855601	-0.0311957	-0.0317716	0.0206663	-0.0233619	0.00537149	-0.0296902	-0.0229399	-0.0292005	-0.019929	-0.0325584	-0.0144737	-0.0174305	0.0913824	-0.0212198	0.0238899	-0.0212836	-0.0274063
Creb3l2	-0.0450695	0.00765195	-0.0404742	-0.0429529	0.0433922	0.0665172	-0.0193743	-0.0146067	-0.0178414	-0.0284651	0.120949	-0.00831039	-0.0506639	-0.0497783	-0.045968	-0.0395946	-0.0360872	-0.0076664	0.023479	-0.0224526	0.026321	0.0321836	0.0709597	0.0119579	-0.0467933	-0.0261945	0.0258735	-0.0111826	-0.0276134	-0.0345724	-0.0232129	-0.0320098	0.00111126	-0.0401739	0.0304878	0.0076607	0.0174301	-0.0145547	0.0550954	-0.0268505	-0.00250465
Foxn3	-0.0130684	-0.0121595	-0.0207935	-0.0272962	0.0356012	0.0109328	-0.0623895	-0.0342802	-0.0340121	-0.0391562	0.163672	0.00720013	0.0141316	-0.000875947	-0.0104225	0.000219481	-0.0360003	-0.0429106	-0.0172125	-0.012994	0.00516604	0.0714786	0.00466738	-0.0201129	0.0255605	0.015954	-0.0287938	-0.00832961	0.0144788	-0.022137	-0.0417831	0.00712705	-0.0479348	-0.0140131	-0.00991456	-0.0219132	-0.0277372	-0.00939982	-0.0197987	-0.00674724	-0.000340841
Nkx6-2	-0.0587568	-0.0214168	-0.0598422	-0.056632	0.175906	0.112881	-0.0580387	-0.0451719	-0.0474126	-0.056685	0.2	-0.0476433	-0.0607074	-0.0623711	-0.0601856	-0.0530439	-0.0544672	-0.0174392	-0.0285801	-0.0335046	-0.0188986	0.177204	0.00615275	0.0142568	-0.0549755	-0.0445097	-0.00717214	-0.0413925	-0.0440101	-0.0555708	-0.0505571	-0.0531768	-0.0489695	-0.0554497	-0.0136485	-0.0251457	-0.035935	-0.0238011	0.00152219	-0.0451301	-0.0377525
Nr3c1	-0.100905	-0.0381149	-0.10627	-0.026765	0.150084	0.12661	-0.134737	0.0492446	-0.0640573	0.00475948	0.2	-0.00276721	-0.11018	-0.11755	-0.0905922	-0.0921858	-0.0786215	-0.0388856	-0.00781055	0.0325277	0.0366936	0.158929	0.0484596	-0.0143376	-0.0412633	0.0522724	-0.0204564	-0.0442001	0.0526773	-0.0769779	-0.0578014	-0.0597793	0.0707059	0.0191655	0.0893964	0.0230881	0.0425443	-0.0355047	0.072991	-0.0273271	-0.0135239
Olig2	-0.051891	-0.00747644	-0.0545528	-0.0361114	0.0791748	0.090561	-0.0639742	-0.019414	-0.046263	-0.0362199	0.2	-0.00198626	-0.0493884	-0.0535334	-0.0406623	-0.0419687	-0.0342619	0.0232502	0.00823332	-0.00976006	0.0116452	0.0467165	-0.00655569	-0.000629791	-0.0328381	-0.0185627	0.0502055	-0.0109035	-0.00156173	-0.032622	-0.0180158	-0.0291357	0.00684695	-0.0361958	0.0214888	-0.00817506	0.0179404	-0.00483201	0.00807919	-0.0126725	-0.021362
Onecut2	-0.0144864	-0.00938939	-0.00972232	-0.00862584	0.0305482	0.0351179	-0.0228336	-0.0136013	-0.01851	-0.0157817	0.2	-0.0168483	-0.0174407	-0.0189024	-0.0148475	-0.0149254	-0.0169426	-0.00546496	-0.00592783	-0.0123404	-0.004881	0.0237262	-0.0128979	-0.00291425	-0.0127582	-0.0133382	0.00436353	-0.0104291	-0.019201	-0.0132948	-0.0121693	-0.0121444	-0.0155803	-0.0118235	-0.00959539	-0.00950068	-0.00914987	-0.000707793	-0.00815571	-0.00804279	-0.0139594
Smad7	-0.0613139	-0.0248028	-0.0643509	-0.0586435	0.172667	0.106373	-0.0593614	-0.0384569	-0.0455463	-0.0545513	0.2	-0.0435408	-0.0633834	-0.0638721	-0.062575	-0.0589032	-0.0568188	-0.0227585	-0.023993	-0.0358808	-0.0163752	0.178982	-0.00136091	0.0107448	-0.0529155	-0.0420383	-0.00380794	-0.0431472	-0.0264518	-0.0547247	-0.0503117	-0.056456	-0.0476584	-0.0566893	-0.0103063	-0.0287356	-0.0310521	-0.0300269	0.0122515	-0.0439219	-0.0395065
Sox10	-0.0329775	-0.0111187	-0.0352385	-0.0268911	0.0635187	0.0711766	-0.0398281	-0.00744435	-0.0263273	-0.0261428	0.2	-0.0125748	-0.033095	-0.034472	-0.0288944	-0.028092	-0.0242315	0.00380143	-0.00341566	-0.013712	9.89809e-05	0.0478304	-0.000173188	0.00084035	-0.0276927	-0.0218254	0.018523	-0.0150069	-0.00720466	-0.0257347	-0.0194822	-0.0251915	-0.00882989	-0.0251991	0.000632917	-0.00854365	0.00492225	-0.0108484	0.0103446	-0.0155272	-0.0178899
Sox6	-0.0446912	-0.00463893	-0.0441593	-0.0331018	0.0705783	0.0812937	-0.0708075	0.000569767	-0.0315659	-0.0335905	0.166957	-0.0044389	-0.0423002	-0.0503232	-0.0302221	-0.028765	-0.0208543	0.0143782	0.00681668	-0.00886542	0.0154163	0.0473821	-0.00253609	0.00181441	-0.0333322	-0.0152646	0.0413502	-0.00719443	-5.71999e-05	-0.0329867	-0.0251065	-0.0236753	0.00841591	-0.0145458	0.0177774	0.003544	0.0157717	-0.0152729	0.0093793	-0.00530634	-0.0103692
Sox8	-0.0347479	-0.0108296	-0.0362652	-0.0294813	0.0722921	0.0728745	-0.0347898	-0.0110667	-0.0244097	-0.0272195	0.2	-0.0147302	-0.0334729	-0.0363356	-0.0301543	-0.0285478	-0.0258557	0.00508309	-0.00623283	-0.0170977	-0.00313582	0.0526221	-0.00256272	0.00126953	-0.0261181	-0.0233618	0.0188408	-0.0167096	-0.00852399	-0.02616	-0.0187145	-0.0260165	-0.0114443	-0.0270596	-0.000915778	-0.0105918	0.00747788	-0.0110911	0.0102884	-0.0182162	-0.019954
Zfp664	-0.0243479	-0.00596236	-0.00369708	-0.0176998	0.0285883	0.0850052	0.0944531	-0.000871433	-0.0320422	0.0188549	0.161939	0.00134862	-0.00729004	-0.000294426	-0.0151787	-0.00459227	-0.00653521	0.019753	-0.0165249	-0.0141075	-0.0117216	-0.00827166	0.0167682	-0.00324336	-0.0196242	-0.00979834	-0.00592262	-0.0248919	0.0163645	-0.0265046	-0.0161843	-0.0300905	0.0172339	-0.00567386	-0.0233493	-0.0100025	0.0689501	-0.0243586	0.0100903	-0.0252838	-0.0302088
Elk4	0.0123529	0.00796106	-0.0479354	-0.0826114	-0.0576243	0.0359293	0.018141	-0.0408669	-0.0333793	0.0259252	0.0717323	0.116698	0.0239572	-0.0122642	-0.00652057	0.0048258	-0.0135591	0.0453327	-0.00291216	0.0446347	0.00369622	-0.027986	0.06503	-0.0897466	-0.00877873	0.0436424	0.0482083	0.0105489	0.0586898	0.01734	0.00402923	0.00894069	0.0876468	-0.00130659	-0.0315852	-0.0369955	0.0575013	-0.0395628	-0.00640499	0.0123122	-0.0759948
Atf2	0.0597338	-0.00560505	0.0517857	-0.0159576	-0.0826381	-0.0353909	-0.0969236	-0.0206725	-0.0122871	-0.0226131	-0.0238373	0.0480842	0.140202	0.110912	0.055468	0.0398356	-0.0363225	-0.108503	-0.0454583	-0.0130531	0.0246782	0.00848169	0.0235907	-0.0705404	0.0911718	0.0922055	-0.0950824	-0.0052237	0.0767718	0.00868946	-0.0602422	0.0658107	-0.100303	0.0341262	-0.0513305	-0.0366879	-0.025737	-0.00966731	-0.0440802	0.012819	0.0208225
Crem	0.0680108	0.0153881	0.0976371	0.0370252	-0.0621254	-0.060597	-0.0569341	-0.00554709	-0.0156847	0.0192943	-0.0720084	-0.0144042	0.102303	0.0722687	0.0726371	0.0586022	0.037244	-0.0108066	-0.0348262	0.023393	-0.0295902	-0.0479871	-0.0470693	-0.0349022	0.0647589	0.0317107	-0.0237922	-0.0221261	0.00319674	0.0345608	0.0123204	0.0498108	-0.009634	0.0642408	-0.0453959	-0.0217494	-0.0319003	0.00659958	-0.0464274	0.0234259	-0.0347584
Cux2	0.0193973	0.0141953	-0.0335288	-0.0344152	-0.0323809	-0.0410135	-0.0464262	-0.0420022	-0.0333284	-0.0313097	-0.034722	0.0356299	0.167374	0.104441	0.0957702	0.0528715	0.0169972	-0.00384533	-0.0300971	0.00113261	-0.0244576	-0.0214671	-0.00417249	-0.0284511	-0.0036508	0.0258812	-0.0303142	-0.0249369	-0.0281077	-0.020432	-0.0203409	-0.008603	-0.0208972	0.00651393	-0.0241085	-0.0158551	-0.0281667	-0.0129297	-0.0281483	-0.00363952	-0.0222158
D3Ertd254e	0.100789	0.0409305	0.120788	0.040059	-0.0926967	-0.0634755	-0.00432261	0.0450171	-0.00438863	0.0294054	-0.0777045	-0.040855	0.183381	0.18221	0.138822	0.102625	0.0764841	-0.0123727	-0.0318731	0.000694606	-0.027279	-0.0307805	-0.154736	-0.0344132	0.0739571	0.0207791	-0.087368	-0.0159184	0.0231111	-0.0147317	-0.0555027	0.00384751	-0.0404223	0.0574842	-0.0818673	-0.00981852	-0.0272866	0.00556887	-0.126596	0.00297347	-0.00309987
Emx1	0.011399	0.0299953	-0.0100547	-0.0072462	-0.0431418	-0.0282238	-0.0390506	-0.0195569	-0.0164676	-0.00193456	-0.0378073	0.0605018	0.2	0.166772	0.128594	0.0952533	0.0408348	0.0182783	-0.0463129	-0.02192	-0.0426489	-0.043229	-0.00263188	-0.0470982	-0.0167601	0.00175369	-0.0355669	-0.0474661	-0.0280634	-0.0350836	-0.0263258	-0.0342027	-0.00195469	0.0235276	-0.0432183	-0.0352958	-0.018975	-0.0372897	-0.0292337	-0.00778797	-0.0501934
Klf10	0.0239258	0.034118	0.0986197	0.0847656	-0.0517649	-0.0559039	-0.0349382	-0.0346822	-0.0341166	0.0137026	-0.0557718	0.0141862	0.113879	0.0896593	0.107334	0.0649176	0.0671446	0.0216697	-0.0515043	-0.0178361	-0.0466008	-0.042941	-0.0412666	-0.0302475	-0.0226488	-0.0358672	-0.0213334	-0.0477044	-0.0626903	0.044863	0.0300031	0.0124692	0.0379897	0.082985	-0.0525196	0.00964532	-0.038492	-0.0126379	-0.0364186	0.000847595	-0.0382292
Klf11	0.108911	0.0342178	0.0904792	0.0469196	-0.0356373	0.0198518	0.00835063	0.0757981	0.0560642	0.0660324	-0.0918223	0.0153062	0.131786	0.115002	0.091397	0.0887714	0.0602751	0.0265325	-0.0362	0.00680148	-0.0384297	-0.0671445	-0.0962778	-0.010444	0.00733501	-0.00516608	-0.0645666	-0.0105415	0.0157686	-0.0429181	-0.0329062	-0.0504355	0.0271268	0.054259	-0.0534333	-0.00295151	0.0166344	0.0102441	-0.0675002	-0.00983823	-0.0254767
Mnt	0.0869195	0.0340067	0.11774	0.0856616	-0.0686306	-0.0521215	-0.0380331	-0.00619349	0.0162415	0.057213	-0.0602768	0.0383362	0.128356	0.110622	0.0908344	0.107063	0.0625213	0.0115491	-0.0444211	0.000991964	-0.0408362	-0.0538296	-0.0727568	-0.0436163	0.0041791	0.00506956	-0.0500784	-0.0115379	-0.0429279	0.0244016	-0.00098273	0.0108069	0.036629	0.0812274	-0.0558092	-0.0209322	-0.0548744	-0.0152251	-0.0785028	0.0117744	-0.0286442
Mta3	0.0499115	0.0191526	0.0130355	-0.0652354	-0.025839	-0.110735	-0.141492	-0.00559206	-0.0635272	-0.0749898	-0.0615334	-0.0327798	0.2	0.141031	0.130388	0.0957401	0.0045681	-0.0633369	-0.0795983	-0.00241865	-0.0415786	0.0110351	-0.0801555	-0.0355795	0.0564284	0.0431851	-0.100003	0.0628982	-0.0519089	-0.0387982	-0.0563088	-0.0156502	-0.030428	0.0798139	-0.0382273	0.0108406	-0.101686	0.0674685	-0.106117	-0.0056341	0.0315732
Pou3f2	0.0287291	0.0417477	-0.0670359	-0.0619297	-0.0748643	-0.0661109	-0.0685466	-0.0721072	-0.0533886	-0.0470624	-0.071474	0.0847139	0.2	0.2	0.2	0.140368	0.049201	0.0141102	-0.0482261	-0.0285936	-0.0422449	-0.0708524	-0.00552851	-0.0684589	-0.0160378	0.0105337	-0.0557336	-0.0703028	-0.0483009	-0.0357929	-0.0269915	-0.0334157	-0.0298105	0.0124448	-0.054989	-0.052199	-0.0336741	-0.0596339	-0.0474361	-0.00992167	-0.0687371
Tcf4	0.0782433	0.0536993	0.137568	0.0469816	-0.0987864	-0.0644895	-0.0786096	-0.0321934	-0.0440078	0.0529034	-0.117346	0.118256	0.2	0.188338	0.180387	0.139849	0.09667	0.0550705	-0.0867211	0.00519876	-0.0855002	-0.106555	-0.0198679	-0.0695408	0.0448373	-0.00417002	-0.0575597	-0.0710844	0.0269237	-0.0141101	-0.00487112	-0.0378696	0.087009	0.113293	-0.105197	-0.00863096	0.0237188	-0.0491407	-0.0488491	0.00788	-0.100943
Zbtb17	0.0686405	0.0130531	0.068271	-0.00842787	-0.0750426	0.0118332	0.103181	0.00458769	0.0293666	0.0692823	-0.031442	0.0317237	0.103402	0.0436833	0.022978	0.0584849	0.00384171	0.0175718	-0.0283043	0.00555828	-0.0243456	-0.0517266	-0.0147792	-0.064353	0.0581052	0.037057	0.00409737	-0.012078	0.0507797	0.0341542	0.0131616	0.0320278	0.0135124	0.00774804	-0.0478481	-0.0446364	0.0638371	-0.0266488	-0.0397677	-0.00463879	-0.047657
Klf7	0.114607	0.0564186	0.083437	0.0629383	-0.0707297	-0.152213	-0.165505	-0.111415	-0.0770125	-0.0418768	-0.121529	-0.00344448	0.174332	0.185945	0.1526	0.115257	0.102119	-0.00236555	-0.0108072	0.00496778	-0.0123714	-0.0202521	-0.118807	-0.0132351	-0.0913055	-0.00657334	-0.0940285	0.0205321	-0.096469	-0.0269376	-0.0474543	-0.0208132	-0.0227182	0.0732299	-0.0414848	-0.00129015	-0.0944619	0.0494084	-0.11529	0.0330387	0.0345165
Otp	-0.0329103	-0.0115902	-0.0392302	-0.0537885	-0.0143367	-0.0455687	-0.118924	-0.0846217	-0.0478363	-0.0581911	-0.0271823	-0.00520097	-0.042176	-0.029517	-0.0270818	-0.0330118	-0.0229815	-0.0177927	0.151523	0.000493626	0.165847	-0.00797755	0.0179353	0.00343163	-0.0336803	-0.0267219	0.00890685	0.00801335	-0.0430938	-0.00532933	-0.0156417	-0.00294029	-0.0179252	-0.0232905	0.101376	-0.00838316	-0.0595905	-0.0119139	-0.0301601	0.00619121	0.0545503
Hoxa2	-0.0318688	-0.005582	-0.0015229	-0.00237938	0.0468379	-0.016521	-0.0464238	-0.0261283	-0.0241035	-0.0300902	0.0477702	-0.0270711	-0.0379662	-0.0184723	-0.016243	-0.0288873	-0.0179991	-0.0253653	0.000342995	-0.0226337	0.000225113	0.111378	-0.0129173	0.0120791	-0.036825	-0.0160831	-0.0202192	-0.000186195	-0.0338347	-0.0301303	-0.0250818	-0.0264746	-0.0141951	0.00272226	0.025728	0.018214	-0.0309502	0.0206284	-0.0100432	-0.0188923	0.0346289
Hoxb3	-0.0319987	-0.00619227	-0.00280116	0.00215872	0.0456575	-0.0221193	-0.0515568	-0.0271501	-0.025769	-0.0322238	0.034182	-0.0233824	-0.0412552	-0.0179568	-0.0163151	-0.0309805	-0.0171601	-0.0262791	0.00481012	-0.0229755	0.00368918	0.10362	-0.0126578	0.00989602	-0.0345528	-0.0135291	-0.0153638	0.00404091	-0.0292228	-0.0270313	-0.0222408	-0.0241958	-0.00945175	0.00709147	0.0317528	0.017089	-0.0319301	0.0260416	-0.013645	-0.0143939	0.0355968
Htatip2	-0.0713908	0.0322165	0.0460369	0.0765469	0.109708	-0.152317	-0.146602	-0.148818	-0.136774	-0.142331	-0.0316816	-0.136365	-0.0294142	0.0870235	0.0499223	0.0136396	0.0539288	-0.0658176	0.0258031	-0.108441	0.0140529	0.2	-0.152575	0.0984836	-0.2	-0.128421	-0.13712	-0.011834	-0.2	-0.132405	-0.115314	-0.11094	-0.0498611	0.126326	0.0949939	0.101682	-0.138393	0.143421	-0.112306	-0.0453958	0.196664
Nfatc2	-0.0308302	0.0052809	0.0435991	0.0382346	0.0571385	-0.0845653	-0.113231	-0.0719971	-0.0625642	-0.0582387	-0.00940256	-0.0708851	-0.0227837	0.0143249	0.013883	-0.00760553	0.00472026	-0.0534891	0.00481273	-0.0538912	0.00920326	0.127093	-0.0708552	0.0441165	-0.0901348	-0.0572206	-0.0614073	0.0171456	-0.101062	-0.0383362	-0.0418644	-0.0201133	-0.0333458	0.0706078	0.0450151	0.0505172	-0.0933906	0.0719399	-0.0561424	-0.0227667	0.0992499
Prrxl1	-0.041971	-0.00650901	-0.00680587	-0.00183705	0.0598971	-0.0240751	-0.067037	-0.0173831	-0.023699	-0.0380085	0.0398382	-0.0326754	-0.0484235	-0.0226514	-0.0202598	-0.0333029	-0.0199174	-0.030545	0.00850082	-0.0248834	0.0069815	0.11419	-0.0239638	0.0220785	-0.042322	-0.0180953	-0.0229471	0.00860649	-0.0392358	-0.0336166	-0.0292806	-0.0278458	-0.0139735	0.00756218	0.0358496	0.0258829	-0.0407126	0.03124	-0.0190908	-0.0193753	0.0450858
Creb3l1	-0.0382071	-0.0102606	-0.0438717	-0.0443224	0.00500734	0.0149382	0.0106978	-0.0232994	-0.025105	-0.0170923	0.0240438	0.0180781	-0.0480396	-0.0468282	-0.0432351	-0.0416666	-0.0368523	-0.0200493	0.000140541	0.0165303	0.0169765	-0.00133464	0.2	-0.00684902	-0.0357736	0.0134696	-0.0038913	-0.0220524	-0.0110516	-0.035041	-0.0258326	-0.0338227	-0.00500326	-0.0419693	0.00734765	0.00210753	-0.00298625	-0.0269935	0.0615475	-0.0258141	-0.0171416
Dlx3	-0.0128626	-0.0157776	-0.0199639	-0.0198947	-0.0113403	-0.00790796	0.0119919	-0.0131765	0.00239806	-0.00260556	0.000822304	0.0152179	-0.0193552	-0.0192131	-0.0177566	-0.0192318	-0.0172744	-0.0141026	-0.0139858	0.0224854	8.03295e-05	-0.0128109	0.165413	-0.0121552	-0.0079282	0.0203035	-0.0155745	-0.0158948	0.00186274	-0.0144668	-0.0129664	-0.0145011	-0.00924129	-0.0186262	-0.0129207	-0.00416862	-0.0156507	-0.0134435	0.0245927	-0.0106132	-0.0167564
Elk3	-0.0522819	0.0110058	-0.0619585	-0.0447775	0.0256092	0.0776418	0.0299886	-0.018752	-0.0326629	-0.0278501	0.0416505	0.0204385	-0.053622	-0.0550229	-0.0483365	-0.0480332	-0.0388384	-0.00657113	0.00904079	0.00925525	0.0133543	0.0141958	0.160971	-0.00536012	-0.0406967	-0.00246797	0.0269964	-0.0137087	-0.00591665	-0.0319858	-0.0276598	-0.024543	0.0102647	-0.0342801	0.0124109	0.0109412	0.0270527	-0.0179325	0.0369225	-0.00968323	-0.0204086
Ets1	-0.0516104	0.0382892	-0.0586177	-0.0465966	0.017742	0.0373301	-0.00207083	-0.0228511	-0.0285617	-0.0231748	0.0378781	0.0341359	-0.0546059	-0.0567907	-0.0478338	-0.0440358	-0.0358726	-0.00179882	0.0199896	0.00348097	0.0272084	0.0126331	0.126993	-0.0011014	-0.0466548	-0.0124852	0.0488178	-0.00767979	-0.0176989	-0.0264726	-0.016625	-0.0248175	0.0288902	-0.0390892	0.0249072	0.0109592	0.0112553	-0.0170362	0.0443711	-0.00837722	-0.0117947
Fli1	-0.0325149	0.0149032	-0.0346064	-0.028425	0.00563187	0.0214455	0.0117125	-0.0151848	-0.0201206	-0.0077304	0.0194116	0.0247853	-0.0331571	-0.0342216	-0.0298452	-0.0280018	-0.0225459	-0.00368036	0.00466644	-0.000618439	0.0117158	0.000300503	0.116957	-0.00642639	-0.0300249	-0.0118545	0.0242385	-0.00971965	-0.00962038	-0.0152095	-0.00912252	-0.0144342	0.0139437	-0.0225447	0.00723934	0.00561531	0.00520362	-0.0151984	0.0546878	-0.00814147	-0.014606
Foxc1	-0.0647895	0.000702194	-0.0686916	-0.0442223	0.0416557	0.0371854	-0.020519	-0.0241672	-0.0277423	-0.0303597	0.0540358	0.0252631	-0.0648456	-0.0686515	-0.0540808	-0.0531817	-0.0448462	-0.0183665	0.0238699	-0.00414678	0.0322417	0.0419073	0.151288	-0.000597895	-0.0566948	-0.0152422	0.0295458	-0.0139037	-0.0190616	-0.0435392	-0.0307612	-0.0328037	0.0214731	-0.0402227	0.0433358	0.0165729	0.0108005	-0.0198497	0.0654503	-0.0193675	-0.00691514
Foxc2	-0.0207306	-0.0100545	-0.0230242	-0.0204115	-6.84425e-05	-0.00232322	0.00494817	-0.0135408	-0.0160603	0.000105026	0.00416581	0.0100795	-0.0235522	-0.0232404	-0.0212028	-0.021115	-0.0200558	-0.0133981	-0.00697592	-0.00290786	0.00202694	-0.00409433	0.124901	-0.00762191	-0.0167587	-0.00641638	0.00197624	-0.0129224	0.00738348	-0.0038592	0.00296038	-0.00495327	-0.000433074	-0.0180086	-0.000910457	0.0019853	-0.00374543	-0.0118933	0.0635112	-0.00860989	-0.0115844
Foxd3	-0.0526782	0.000245048	-0.061184	-0.044014	0.0314343	0.0833851	0.0106252	-0.024091	-0.0355587	-0.0274222	0.0341551	0.0166275	-0.0534565	-0.0560004	-0.0484895	-0.0480383	-0.0434789	-0.0126733	0.0104547	0.019622	0.0180848	0.0215782	0.149081	0.00133688	-0.0361804	0.00187039	0.0250412	-0.0123179	0.0072332	-0.0321678	-0.0285469	-0.0230619	0.0038617	-0.0382841	0.0172672	0.0123805	0.0300019	-0.0134315	0.0299932	-0.0122156	-0.0142645
Hic1	-0.0280041	-0.0132758	-0.0330804	-0.0235835	-0.00840649	-0.00201853	0.0402564	-0.0272457	-0.02455	-0.00113671	0.00681999	0.0385658	-0.031241	-0.0317418	-0.027184	-0.0278117	-0.0233916	-0.0155308	-0.0124595	0.0100448	0.00843605	-0.0128807	0.2	-0.0155377	-0.0285175	-0.0121743	-0.00963062	-0.0153666	-0.0213855	-0.0259067	-0.0208039	-0.0207522	0.00822422	-0.0212604	-0.00908109	0.00935589	-0.0136352	-0.0159857	0.0507039	-0.00914436	-0.0216035
Lyl1	-0.0310013	-0.0223504	-0.0343796	-0.033189	-0.0208566	-0.0113265	0.0322715	-0.0344447	-0.0335522	0.00426815	0.0130528	0.0607428	-0.0341175	-0.0350347	-0.0318971	-0.0327295	-0.0305078	-0.0240651	-0.017615	0.0078797	0.0126949	-0.0241986	0.2	-0.0255176	-0.0300704	-0.0184774	-0.0133699	-0.0263627	-0.0254207	-0.0255889	-0.0224616	-0.0177585	-0.00484441	-0.0296205	-0.0193484	0.000881832	-0.0233816	-0.025836	0.112999	-0.0158656	-0.0303484
Maf	-0.0556137	0.00176985	-0.0388621	-0.0499103	0.0575518	0.0296463	-0.0475105	-0.00683779	-0.0310488	-0.0313695	0.0549868	0.0319541	-0.0446455	-0.0436051	-0.0405617	-0.0320787	-0.0272321	-0.0182591	0.00147518	0.00210198	0.0206011	0.0653967	0.1415	0.00140352	-0.0761258	-0.0108619	-0.00199595	-0.0208043	-0.0453446	-0.0677165	-0.055613	-0.0495482	0.0165476	-0.00704485	0.0317868	0.0343548	-0.0203263	-0.0383966	0.0602951	-0.0138088	-0.0177943
Mecom	-0.0311586	0.00555655	-0.032211	-0.0280075	0.0120781	0.0208315	0.00414136	-0.0143905	-0.0209406	-0.0161801	0.0261082	0.0154621	-0.037161	-0.0383819	-0.0313265	-0.030141	-0.024424	-0.0100943	0.00822696	-0.00428358	0.0133675	0.00574632	0.115125	0.000725619	-0.0324961	-0.0158517	0.0139955	-0.00844283	-0.0217516	-0.0207375	-0.013455	-0.0193871	0.00558601	-0.0225288	0.0118794	0.0111776	-4.60301e-05	-0.00966138	0.0559341	-0.0101589	-0.00716066
Mylk	-0.0371438	-0.00425524	-0.0389173	-0.0325766	0.0108797	0.0189219	0.0292171	-0.0194346	-0.0226356	-0.0120967	0.0254263	0.0216956	-0.0414037	-0.0417014	-0.037582	-0.0367933	-0.0334837	-0.0185348	-0.000325603	-0.00378973	0.0156272	0.00354176	0.183958	-0.00408584	-0.0358774	-0.0149839	0.00155811	-0.0158042	-0.0220914	-0.0313575	-0.0250866	-0.0269587	0.00212538	-0.0323683	0.00918472	0.0113841	-0.005349	-0.0186799	0.0821866	-0.0188227	-0.0142023
Nfe2l2	-0.0828385	0.00418518	-0.0966882	-0.087687	0.063168	0.0539842	-0.0092031	-0.0391468	-0.051671	-0.0471522	0.0811673	0.043843	-0.0792657	-0.0990991	-0.0711721	-0.0834427	-0.0644442	-0.0260505	0.0214641	-0.0140341	0.0414264	0.0375475	0.2	0.00846126	-0.102252	-0.030353	0.0256858	-0.0166616	-0.06081	-0.0690704	-0.0511079	-0.0638249	0.0315125	-0.061481	0.0443014	0.0324645	0.0153917	-0.0302833	0.154175	-0.0431949	-0.0245094
Nfic	-0.0953412	0.00267404	-0.0934259	-0.0721442	0.0703001	0.058905	-0.0294785	-0.024079	-0.035243	-0.0462534	0.0870901	0.0291307	-0.10071	-0.102029	-0.083902	-0.081469	-0.0678398	-0.0300549	0.0369397	-0.0232722	0.052183	0.0659818	0.2	0.00770532	-0.0875393	-0.0252639	0.0365907	-0.0215527	-0.0413824	-0.0690331	-0.0483897	-0.0571228	0.0263886	-0.0664493	0.0731359	0.0273338	0.0133184	-0.0312841	0.133399	-0.0391642	-0.00412494
Osr1	-0.0573942	-0.0231443	-0.0643125	-0.0337623	0.019522	-0.0249233	-0.0125389	-0.0388284	-0.0412812	-0.019235	0.035651	0.0699024	-0.058129	-0.06217	-0.0443543	-0.0507265	-0.0409526	-0.0318491	-0.00649386	0.00611	0.0184332	0.023707	0.2	-0.024615	-0.050426	-0.00534309	-0.00358683	-0.022499	-0.0262088	-0.0419884	-0.0337145	-0.0297773	0.0189871	-0.0299268	0.0175274	0.0124381	-0.0323337	-0.0191269	0.102272	-0.0127209	-0.0222974
Prrx2	-0.0733345	-0.0118219	-0.0776343	-0.0533553	0.0217249	0.0648907	-0.00718746	-0.0111801	-0.0329165	-0.0166566	0.0643494	0.0509694	-0.0802252	-0.0805416	-0.0601227	-0.0637297	-0.0490982	-0.0193186	0.0104015	-0.00138825	0.032534	0.0182823	0.2	-0.00607933	-0.0695746	-0.0164752	0.0114843	-0.0227608	-0.0369356	-0.0496003	-0.0382652	-0.0386728	0.0273902	-0.0432453	0.0292582	0.0336083	0.00725185	-0.0265363	0.0933268	-0.0205664	-0.0190803
Rxra	-0.0660788	-0.0140528	-0.0717629	-0.0599291	0.0243337	0.0561157	0.0236395	-0.0316197	-0.0467718	-0.0169146	0.0443233	0.0507951	-0.0703626	-0.0716181	-0.063944	-0.0634998	-0.0575247	-0.0301452	-0.00295205	0.00603577	0.027219	0.0101034	0.2	-0.0113039	-0.0572622	-0.0148426	0.00319718	-0.0287098	-0.0236564	-0.0504361	-0.0427822	-0.0389709	0.00342033	-0.0541741	0.0120904	0.0157936	0.00278752	-0.0291411	0.14144	-0.0300368	-0.0273555
Six1	-0.0338476	-0.0250202	-0.0376933	-0.0353798	-0.021675	-0.0178397	0.0512118	-0.0363796	-0.0344927	0.00885744	0.00666576	0.0734174	-0.0366062	-0.0368712	-0.0348384	-0.0350433	-0.0336541	-0.028844	-0.0236651	0.00751472	0.0115166	-0.0283825	0.2	-0.0280981	-0.0355731	-0.0221814	-0.0247704	-0.0297048	-0.0342223	-0.0306659	-0.0278827	-0.0231447	-0.00427652	-0.0314807	-0.024538	0.00244754	-0.0301247	-0.0289601	0.129332	-0.0218404	-0.0344204
Sox18	-0.0852729	0.0297015	-0.0792683	-0.0848565	0.059722	0.0818203	-0.0127688	-0.023179	-0.0274466	-0.0460371	0.0804763	0.00665811	-0.0952184	-0.0928619	-0.0851549	-0.0729891	-0.0656846	-0.0186816	0.0544284	-0.0240085	0.0607251	0.0441718	0.190017	0.0232639	-0.0874171	-0.0451479	0.0510799	-0.0154489	-0.0548677	-0.0597186	-0.0376179	-0.0547818	0.0156718	-0.0752352	0.0676282	0.0223521	0.0364935	-0.0379503	0.11891	-0.0414402	0.00268705
Sp7	-0.0111968	-0.0185213	-0.0206306	-0.0206362	-0.0153643	-0.0113997	-0.00347466	-0.0192323	-0.0173073	-0.00452865	0.00639015	0.0125593	-0.0202712	-0.0236526	-0.018829	-0.0233276	-0.0215784	-0.0138092	-0.0151449	0.0349865	-0.00434302	-0.0109948	0.13996	-0.0166313	0.0814241	0.0553421	-0.0119966	-0.0178838	0.0666056	-0.0127315	-0.00856847	-0.00445392	-0.0149826	-0.0214975	-0.0177038	-0.01303	-0.00812619	-0.0106949	0.0117293	-0.0113522	-0.0165383
Tbx1	-0.0350217	-0.0263809	-0.0387487	-0.0363038	-0.0221836	-0.0186598	0.0471304	-0.0386063	-0.0372224	0.0091669	0.00853039	0.0771569	-0.0376907	-0.0382126	-0.0363124	-0.0363094	-0.0350918	-0.0297442	-0.0240171	0.00818424	0.0134429	-0.0293232	0.2	-0.0290198	-0.0367329	-0.0230587	-0.0244322	-0.0303872	-0.0348158	-0.0309538	-0.0280781	-0.0229417	-0.00553198	-0.0330667	-0.0254665	0.00316032	-0.0307454	-0.0299935	0.13981	-0.0221592	-0.0357135
Tbx15	-0.0154446	-0.0103895	-0.0194596	-0.0157909	-0.00681529	-0.000963372	0.0184122	-0.0151105	-0.0158836	-0.00164943	0.0166273	0.0219132	-0.0185602	-0.0186442	-0.0169641	-0.0171167	-0.0157019	-0.0108487	-0.0110186	0.00659066	3.59533e-05	-0.010538	0.144763	-0.0121918	-0.0152216	-0.00140349	-0.0082802	-0.013243	-0.0099848	-0.0152074	-0.0122253	-0.0127851	-0.00113724	-0.015767	-0.00980347	-0.000351147	-0.00978423	-0.0126111	0.0354446	-0.00868003	-0.015678
Tcf7	-0.0453048	0.0206215	-0.0500614	-0.0430492	0.0123085	0.0286429	0.00235173	-0.0230734	-0.025506	-0.019232	0.0319435	0.0248743	-0.0490452	-0.0503226	-0.0437963	-0.0403339	-0.0335977	-0.00804012	0.0125132	0.00494338	0.0211611	0.00768361	0.151585	-0.00270588	-0.041327	-0.0110447	0.0334002	-0.0116832	-0.0131101	-0.0235611	-0.0149886	-0.0218586	0.0153	-0.0356321	0.0179578	0.00865799	0.00697713	-0.0188932	0.0482891	-0.0123397	-0.0123362
Tgif1	-0.0117551	-0.00674423	-0.0128153	-0.0123986	-0.00537317	-0.00415819	0.0277811	-0.0115436	-0.00930196	0.000227664	0.00318865	0.0197084	-0.0122864	-0.0124579	-0.011699	-0.0122421	-0.0114025	-0.00839229	-0.00763257	0.00312665	0.00271263	-0.00807162	0.102501	-0.00858193	-0.011847	-0.00754987	-0.00795408	-0.00904182	-0.0120771	-0.010196	-0.0086593	-0.00773703	-0.00153352	-0.010788	-0.00833151	-0.000208684	-0.0100755	-0.00971245	0.044595	-0.00741191	-0.0119593
Arx	-0.000459964	-0.013916	-0.018413	-0.015694	-0.0158466	-0.0205163	-0.0272137	-0.0199794	-0.0164778	-0.0113465	-0.0212384	-0.00273252	-0.0146353	-0.0217726	-0.0162278	-0.0179695	-0.0155021	-0.0100731	0.0187224	0.0228584	0.0125214	-0.00982699	-0.00818142	-0.00952572	0.163093	0.048337	0.0150678	0.0310209	0.097699	0.0235736	0.0117908	0.039446	-0.0155832	-0.016062	0.00799426	-0.0137407	0.0359992	-0.0201739	-0.0109229	0.00276453	0.0152914
Dlx1	0.000560844	-0.011055	-0.0136974	-0.0114816	-0.0145247	-0.00756584	-0.00853813	-0.00206505	-0.00468792	0.000686264	-0.0139692	0.00259488	-0.00648698	-0.0148915	-0.010124	-0.0120792	-0.0119844	-0.00577509	0.000196242	0.0276101	-0.0016777	-0.0099111	-0.00132621	-0.00876161	0.142599	0.0552759	0.00415354	0.0121833	0.0864552	0.00909783	0.00517388	0.0175074	-0.00900705	-0.0100663	-0.0075834	-0.0111219	0.0364995	-0.0113637	-0.00367983	0.000759038	-0.00248089
Dlx2	-0.000267165	-0.011359	-0.0151462	-0.00937929	-0.0149386	-0.00362198	-0.00257901	-0.00881258	-0.0099708	-0.00443502	-0.0131927	0.00279068	-0.00876958	-0.0165082	-0.0109021	-0.0136341	-0.0113173	-5.80892e-05	-0.00110762	0.0279591	-0.00366273	-0.0115453	-0.00101523	-0.0113307	0.174516	0.0509879	0.00547408	0.00776743	0.128469	0.00665075	0.0050073	0.0162135	-0.0102639	-0.0119782	-0.00817121	-0.0129335	0.0768367	-0.0140271	-0.00212932	0.00122889	-0.00337111
Dlx5	-0.00588218	-0.0162775	-0.0205489	-0.023815	-0.0160329	-0.0152274	-0.0183388	-0.0113342	-0.015981	-0.00899299	-0.0135937	-0.00835316	-0.0202805	-0.0246809	-0.0209456	-0.0201805	-0.0175895	-0.00723105	0.00506438	0.0326136	0.000821768	-0.01136	-0.00167829	-0.00987675	0.190039	0.0548034	0.0189996	0.00923693	0.12263	0.035672	0.0192803	0.0463272	-0.0175884	-0.0181995	-0.00823416	-0.0132741	0.0513682	-0.0173698	-0.00473554	-0.00214614	-0.00200115
Kdm5a	0.00494748	0.002369	0.0860584	0.0167216	-0.0036334	-0.0378421	-0.0338146	0.0238553	0.0139692	0.0140821	-0.00730618	-0.0644814	0.0867915	-0.00226231	0.0593068	0.0593261	-0.0185651	-0.0816378	-0.0815199	-0.0203604	-0.0243395	0.0169091	-0.058752	-0.0187744	0.110316	0.0311565	-0.0814008	0.00461593	0.00130797	0.0337569	-0.0406762	0.0702677	-0.0422981	0.0965087	-0.034072	0.0217367	-0.0163529	0.0121162	-0.0693878	-0.0246194	0.0174485
Klf13	0.000701452	-0.00359004	0.000267995	0.0164245	-0.000996008	-0.00180882	-0.0139138	-0.00478171	-0.00766339	-0.00188459	0.0494558	-0.00801769	0.00526233	-0.00577922	0.00540619	9.36335e-05	-0.000750439	-0.00545979	-0.0194438	0.0166059	-0.015841	0.00527556	-0.00218617	-0.0149882	0.109796	0.0382053	-0.0082127	-0.0195948	0.0611111	-0.00691246	-0.0095982	0.00280207	-0.0114703	-0.000540521	-0.0186725	-0.0162617	0.00438916	-0.0035312	-0.00511465	0.0023249	-0.0182312
Pbx1	0.0525345	-0.00201529	-0.00422873	0.00332355	-0.0268963	-0.0320793	-0.0337641	-0.023583	-0.0220895	-0.00543496	-0.028238	-0.000667866	0.0223975	0.00244873	0.0121841	0.00914085	0.00504636	-0.00522136	-0.00697787	0.02852	-0.00926354	-0.016521	-0.0130785	-0.0155836	0.149774	0.0400435	0.00466913	-0.00601097	0.0654665	0.0185778	0.00960435	0.027345	-0.0178823	-0.00700594	-0.0189461	-0.0134643	-0.00397609	-0.0108509	-0.017861	0.0168276	-0.0127041
Pbx3	-0.000365821	-0.0175401	-0.0296452	-0.00788313	-0.00130404	-0.0279725	-0.0433035	-0.0254328	-0.0234062	-0.0159735	-0.0163303	-0.0264611	-0.0238221	-0.0315134	-0.0214278	-0.0256637	-0.0208073	-0.0249415	0.0135862	0.0152027	0.014015	0.0104904	-0.0181777	0.00362463	0.127481	0.0258831	0.0121468	0.00943376	0.0602808	0.045386	0.0193395	0.0593366	-0.0311478	-0.0130106	0.00950172	0.00481228	-0.00503044	-0.00873131	-0.0149438	0.00105486	0.0243757
Pknox1	0.0456608	-0.0234794	-0.0397004	-0.04849	-0.0260731	-0.0293041	0.00741548	-0.0168657	-0.000832948	-0.0302056	-0.0179634	-0.00770654	-0.0113936	-0.0266054	-0.0201961	-0.0235977	-0.0229431	-0.0243858	-0.0160028	0.0318155	-0.0129326	-2.58937e-08	-0.0172577	-0.0291625	0.2	0.0810951	0.0143138	-0.00866381	0.139614	0.0734486	0.0498729	0.0752866	-0.0408518	-0.0351541	-0.0334724	-0.0195413	0.0232366	-0.030635	-0.00204543	-0.00242685	-0.0251908
Smc3	0.00246105	-0.00397702	-0.0182189	-0.00799915	-0.0195588	-0.00882553	-0.00861121	-0.00272022	-0.00812119	-0.00582357	-0.0117041	-0.00137452	0.0204601	-0.00652731	0.00583355	0.00529315	-0.00129853	-0.00132628	-0.0073651	0.0178268	-0.00872559	-0.0161531	-0.00572514	-0.0145572	0.100503	0.0221378	0.00760548	-0.0126047	0.0522992	0.0221193	0.0128782	0.0161025	-0.0149351	-0.00347276	-0.0181459	-0.00840356	0.024483	0.000293394	-0.0136896	0.00750836	-0.00935249
Sp9	0.0214388	-0.0143527	-0.0203712	-0.0210823	-0.0200546	-0.0142952	-0.0128914	-0.0110143	-0.0116303	-0.00383223	-0.0151139	-0.00279442	-0.00913639	-0.019826	-0.0122892	-0.0140568	-0.0141058	-0.00521134	-0.00618243	0.0377628	-0.00673975	-0.0127574	-0.00346434	-0.0186614	0.2	0.0620531	0.0100171	0.00289105	0.136838	0.0219352	0.0153939	0.0353036	-0.0187888	-0.0169641	-0.0177129	-0.0150112	0.0455796	-0.0143417	-0.00641316	-0.000379524	-0.0137832
Zfp263	0.0365935	0.00102459	0.170323	0.0742601	0.0527944	-0.0532253	-0.0475548	0.166554	0.0901299	0.0785548	0.0185133	-0.19131	0.185205	-0.0467512	0.148773	0.122742	-0.0471415	-0.2	-0.2	-0.0326349	-0.0797501	0.0463448	-0.163237	-0.013054	0.2	0.0968207	-0.2	-0.000947355	-0.0323399	0.0913699	-0.118347	0.138163	-0.0753079	0.2	-0.0867185	0.0886113	-0.0117519	0.0043402	-0.160206	-0.0923151	0.0364414
Brca1	-0.00911198	-0.00639294	-0.0137576	-0.0172065	-0.000977224	-0.00510731	0.0103681	-0.00449415	-0.0035633	0.000111686	-0.00670293	-0.00554418	-0.011175	-0.00908627	-0.0102296	-0.00675647	-0.010065	-0.00625465	-0.00601289	0.0753272	-0.00552809	-0.00251764	0.00257092	-0.0111866	-0.000293063	0.199519	-0.0064022	-0.00929409	-0.00113938	-0.00826669	-0.00796605	-0.00727117	0.00381752	0.0228799	-0.0091657	-0.00559925	-7.43115e-05	-0.0129795	-0.00703691	-0.00870313	-0.0112233
Ddit3	0.0121909	0.00328491	-0.0221166	-0.0604434	-0.0346947	-0.0245445	-0.00105761	-0.0045749	0.110944	0.0142169	-0.0145994	0.0525222	0.0752744	0.0721799	-0.0103662	0.0712744	0.0117035	0.017956	-0.0245544	0.0349016	-0.0182484	-0.0277866	0.0231513	-0.0342485	0.0428861	0.143475	-0.0197222	-0.0550795	0.0120296	-0.0506894	-0.0447991	-0.0388915	0.0343473	0.017648	-0.0137469	-0.0315561	0.00220875	-0.0360032	-0.0200295	0.0228296	-0.0507037
Mitf	-0.00825644	-0.0115121	-0.023045	-0.0146462	-0.0113755	-0.019957	-0.0208908	-0.0201783	-0.021614	-0.0169268	-0.013027	-0.00994101	-0.0199092	-0.0172846	-0.012866	-0.0138742	-0.0129423	-0.00832626	-0.00802249	0.180937	-0.00812201	-0.00404458	0.00786885	-0.0116317	0.00342841	0.2	-0.0120748	-0.0157294	-0.000527114	-0.0150329	-0.0103241	-0.0126011	-0.00412456	0.0308962	-0.0124659	-0.00830654	-0.0167258	-0.0159157	-0.0112102	-0.00406605	-0.0136826
Tbx21	-0.0131823	-0.00528131	-0.000964393	-0.000911287	-0.0104144	-0.0177213	-0.0112783	0.00197942	0.000706165	-0.00638882	-0.0123752	0.0129906	-0.00946454	-7.19124e-05	-0.00144969	-0.00467274	-0.000669854	-0.00602888	-0.00662809	0.0644077	-0.0027005	-0.00538293	0.00386277	-0.00561741	0.00689064	0.105168	-0.00943221	-0.0115773	-0.011712	0.00494744	0.00539334	-0.00109606	0.00614794	0.000354	-0.00766793	-0.00282591	-0.0163207	-0.00304361	-0.0104516	0.00203943	-0.00782791
Esrrg	-0.00998651	-0.0039187	-0.014348	-0.00222999	0.0345241	-0.0381163	-0.0585251	-0.0122596	0.020639	-0.0322179	-0.0141376	-0.0421201	-0.0194217	-0.0041846	-0.0068857	-0.0125809	-0.00594044	-0.0320844	0.00738658	-0.0188229	0.00609532	0.0578375	-0.0525302	0.0123693	-0.0118104	0.0152747	-0.0231434	0.132571	-0.049867	-0.0159076	-0.0219143	-0.00683226	-0.0237939	0.0135762	0.0403668	0.0184199	-0.0536236	0.0216401	-0.0321318	-0.00350965	0.0578595
Nr2f2	-0.0310911	-0.0139706	-0.0438935	-0.0208876	0.0082577	-0.0169149	-0.0396629	-0.0213264	0.0109174	-0.00575712	-0.0142125	-0.0220812	-0.0377215	-0.0362138	-0.0332119	-0.0285941	-0.0241493	-0.0219426	0.04409	-0.00824585	0.0299848	0.00615439	-0.00446837	0.0201238	-0.00877515	-0.0138655	0.0197528	0.2	-0.0215011	0.00171846	-0.012191	0.0165215	-0.0197514	-0.0215915	0.0330939	0.0157461	-0.0212059	0.00332061	-0.0118968	-0.00466372	0.0336316
Sox4	0.0652819	-0.00557217	0.00790784	-0.0135628	-0.0243777	0.0319164	0.055318	0.0142979	0.0244533	0.0453234	-0.0262442	0.0145478	0.0189756	0.000188808	-0.0026068	0.00936483	-0.0029658	0.0116479	-0.0157914	0.0185896	-0.0175671	-0.030557	-0.00951196	-0.0266142	0.081422	0.0353624	0.000780302	-0.0107866	0.116784	0.0154024	0.0163521	0.0218339	-0.000442737	-0.0111469	-0.0286725	-0.0167227	0.0918927	-0.0187931	-0.00413262	0.00305759	-0.028122
Bcl11a	0.0768455	0.0115308	0.0875395	0.0317995	-0.068954	-0.0844929	-0.0890703	-0.051233	-0.0500316	-0.0216763	-0.0712138	-0.00713438	0.11376	0.0661226	0.0565765	0.0695241	0.0230245	-0.0206187	-0.0327742	-0.00814935	-0.0257694	-0.0326849	-0.0293484	-0.0479209	0.0468998	-0.016825	-0.00397596	-0.0394064	-0.0072291	0.118246	0.0710443	0.104983	-0.028464	0.0539353	-0.0532295	-0.0231442	-0.0507353	-0.029288	-0.0401013	0.0234623	-0.0254094
Egr1	-0.00970292	-0.00879219	0.0123478	0.00251442	-0.0283658	-0.0365214	-0.0448259	-0.0285208	-0.0341643	-0.0157435	-0.0291119	-0.0158491	-0.00795375	-0.00984188	-0.00225643	-0.00870587	-0.00121461	-0.0101117	-0.009921	-0.00226309	-0.0163104	-0.020182	-0.00568365	-0.0218975	0.0407596	-0.00479468	0.0505381	-0.0143849	-0.0148382	0.142348	0.103495	0.111388	-0.00870473	0.00302635	-0.0251786	-0.0165396	-0.0253772	-0.0138941	0.00969131	0.00587173	-0.0233553
Egr3	0.0168059	0.000857385	0.045536	0.0220272	-0.0326234	-0.041353	-0.0474842	-0.0266626	-0.0313187	-0.00715372	-0.0375335	-0.00412178	0.0238774	0.017021	0.0233875	0.00950232	0.0132619	-0.00363527	-0.0134259	-0.00659139	-0.0192458	-0.0244414	-0.016304	-0.0216091	0.0057355	-0.0188703	0.0302306	-0.0185729	-0.0234293	0.108542	0.0782079	0.0839945	0.00202368	0.0196475	-0.0265665	-0.0150214	-0.0262804	-0.0131025	-0.0081596	0.0113406	-0.0199362
Egr4	0.0159117	0.00270201	0.0531628	0.0237042	-0.0393642	-0.0524799	-0.0598037	-0.0319083	-0.0394838	-0.0160637	-0.0450698	-0.0194038	0.020671	0.0224666	0.0282475	0.0142852	0.0201809	-0.00517091	-0.0197009	-0.0134177	-0.0251915	-0.0255516	-0.0270971	-0.0240599	-0.0015026	-0.0250138	0.0358456	-0.0216936	-0.0388508	0.142322	0.105883	0.100279	-0.00338105	0.0321772	-0.0315773	-0.0154442	-0.037136	-0.0120845	-0.0107565	0.0128413	-0.0192605
Elk1	-0.000145804	-0.00830015	0.0364217	0.016904	-0.0388228	-0.035193	-0.0222406	-0.00328601	-0.0128763	-0.000409382	-0.0429534	-0.00904895	0.0248693	0.00403486	0.0198469	-0.00189462	0.000507177	-0.018332	-0.0241107	0.00540999	-0.0280648	-0.0228556	-0.0196397	-0.0272591	0.02548	0.0167694	0.0259076	-0.0244388	-0.0223818	0.130088	0.0938818	0.0884776	-0.00424038	0.0223367	-0.0328868	-0.0133537	-0.0362546	-0.00647209	-0.00755785	0.00289582	-0.0238267
Foxg1	0.0981808	0.0150555	0.158299	0.0744098	-0.0835733	-0.0979795	-0.115202	-0.0684388	-0.0885815	-0.0142516	-0.0922258	-0.0054133	0.101292	0.0838506	0.0842954	0.0495583	0.0512726	0.000868863	-0.0449312	-0.0172652	-0.0531851	-0.0630871	-0.0391687	-0.0619908	-0.0292414	-0.0545367	0.0494949	-0.0634866	-0.0549512	0.2	0.163903	0.152049	0.018299	0.0762199	-0.0720606	-0.0361124	-0.0448871	-0.031173	-0.0238946	0.0310341	-0.0549315
Klf16	-0.00537645	-0.00480946	0.009961	0.0171163	-0.030939	-0.038264	-0.0437971	-0.0269664	-0.0331974	-0.00588462	-0.0358388	-0.0182766	0.000771059	0.00264748	0.00615488	-0.00632052	0.00581848	-0.0081288	-0.010348	0.00483286	-0.0179945	-0.0199612	-0.0175156	-0.0173717	0.0879538	0.00906481	0.0323777	-0.0177439	-0.00778899	0.115906	0.0772776	0.0921461	-0.00908165	0.00340809	-0.0251548	-0.0154122	-0.0292477	-0.011415	0.0102213	0.0105675	-0.0200128
Klf5	0.00950603	-0.000263099	0.106513	0.0152737	-0.0551171	-0.0650888	-0.0735689	-0.0200128	-0.0459394	-0.0199263	-0.0599784	-0.0173496	0.0321191	0.041676	0.0338898	0.015675	0.0113316	-0.0194224	-0.0231091	-0.0381117	-0.0344827	-0.0352933	-0.0323827	-0.0362082	-0.0264022	-0.0572668	0.0631555	-0.0226373	-0.0511859	0.2	0.155012	0.166812	0.000244347	0.0346259	-0.0442178	-0.0236286	-0.0557376	-0.0222705	-0.0185284	0.00490968	-0.0244883
Srf	0.0201892	-0.00422527	0.0813287	0.0269496	-0.0450703	-0.05277	-0.0508835	-0.0271417	-0.0375253	-0.00707373	-0.0441162	-0.0346461	0.0265619	0.0133368	0.0210118	0.00818966	0.00758841	-0.0180933	-0.0211151	-0.0276164	-0.0313128	-0.0321638	-0.0341413	-0.0310534	0.0062254	-0.0372642	0.0616352	-0.0248592	-0.0291239	0.194716	0.120411	0.163984	-0.00638678	0.0302064	-0.0438495	-0.0235573	-0.0386979	-0.0114737	-0.0177874	-0.00237325	-0.028315
Zfp467	0.0809249	-0.0252561	0.0588681	-0.0443109	-0.0357701	-0.0388	-0.0390642	-0.00979805	-0.0249084	-0.0138381	-0.0311237	-0.0269954	-0.027119	0.0182296	-0.0172736	-0.00969196	-0.0184575	-0.0347855	-0.0217292	0.0143991	-0.0172571	-0.0266378	-0.0246854	-0.0327999	0.147643	0.0148463	0.0345193	-0.0252399	0.0664708	0.164408	0.111834	0.156351	-0.028449	-0.000209436	-0.025436	-0.0168228	-0.00924202	-0.0365669	-0.0222417	0.0117912	-0.0126061
Nfat5	0.0303827	-0.00359568	0.0932641	0.031993	0.00995354	-0.0783986	-0.0914024	-0.0156164	-0.0193005	-0.00727971	-0.00808916	-0.0805256	0.0779466	-0.023798	0.0695521	0.0393906	-0.0259474	-0.102741	-0.0692868	-0.0243182	-0.00680307	0.0530968	-0.0732169	0.00418371	0.0305486	-0.00537812	-0.0795113	0.022572	-0.0573671	0.0372427	-0.0470624	0.090354	-0.0575354	0.121959	-0.0161762	0.0433966	-0.067846	0.0184647	-0.0819529	-0.0240825	0.054612
Rbbp5	0.0283712	0.000952575	0.131909	0.0663468	0.0238251	-0.0513779	-0.0460944	0.103905	0.0483263	0.053008	0.0132883	-0.137405	0.124924	-0.0234039	0.101374	0.0741661	-0.0272481	-0.151146	-0.156965	-0.0254219	-0.0535272	0.0298359	-0.117095	-0.0116387	0.150817	0.0614381	-0.133106	-0.00552478	-0.0312434	0.0791533	-0.0663842	0.109226	-0.0506866	0.173216	-0.0602384	0.0552441	-0.0220973	0.00476942	-0.104627	-0.0594429	0.0286031
Xrcc4	0.0822128	0.0256596	0.112917	0.0906953	-0.00763577	-0.116051	-0.101486	0.0400752	0.0276903	0.0331719	-0.0875983	-0.133622	0.138089	0.0807426	0.131624	0.0933766	0.0524488	-0.0934859	-0.106461	-0.0107862	-0.0463774	0.0171137	-0.176679	0.00553931	0.0826293	0.0498912	-0.135593	0.00345105	-0.0838516	0.051723	-0.044367	0.0765644	-0.0506622	0.141037	-0.0610289	0.0421551	-0.0943054	0.0267311	-0.130657	-0.0175019	0.0332342
Zfp217	0.0478072	0.00421605	0.106961	0.053471	-0.00658335	-0.124163	-0.139133	-0.100744	-0.0798812	-0.0505175	-0.0557916	-0.0720714	0.0701996	-0.00430632	0.0663854	0.0298638	-0.0113932	-0.0888703	-0.0332815	-0.0292907	0.0161075	0.0742173	-0.0828687	0.0167773	-0.0581327	-0.0470742	-0.0729774	0.0355066	-0.10306	0.0249764	-0.0373095	0.0984098	-0.0715372	0.130932	-0.00514254	0.0531107	-0.118476	0.0508029	-0.094116	0.00188832	0.0879638
Cebpd	-0.0807587	0.0132249	-0.0755242	-0.0636109	0.0542578	0.17207	0.069852	0.00109377	-0.0117869	-0.0156395	0.106966	0.0250381	-0.0796417	-0.0815803	-0.0741124	-0.0526299	-0.0533869	0.0379988	0.0213853	-0.0132084	0.0275765	0.0167508	0.112035	0.0043523	-0.0562547	-0.0250973	0.0664898	-0.024165	0.0383419	-0.0515326	-0.0241824	-0.0542022	0.0358173	-0.0576209	0.0344771	0.00753063	0.183156	-0.0374492	0.0996982	-0.0377334	-0.0285184
Gbx2	-0.0408687	-0.0290046	-0.0417682	-0.0395414	-0.00584236	-0.0195223	-0.0530256	-0.0341845	-0.0397777	-0.0185057	-0.017654	-0.0447186	-0.0496841	-0.0465399	-0.0431365	-0.0451629	-0.0398476	-0.0392669	0.0025303	0.00139681	0.00785683	-0.022261	-0.0239271	0.114245	-0.0208725	0.00364192	-0.0330206	-0.0293054	-0.0242628	-0.0420335	-0.0417163	-0.0331048	-0.0351424	-0.0409424	-0.0103386	0.127241	-0.0463685	0.2	-0.0244992	-0.0361605	0.0108393
Lef1	-0.0026654	-0.00865435	0.00133431	-0.00265432	-0.00570835	-0.0166886	-0.0329611	-0.00946889	-0.00988042	-0.0111345	-0.0176537	-0.0176045	-0.00939525	-0.0126892	-0.00846572	-0.0107179	-0.00919156	-0.0166506	-0.00464328	-0.00752368	-0.00369164	-0.00673269	-0.0143813	0.0257571	-0.0192077	-0.00801241	-0.0172989	0.0128275	-0.0194269	-0.0208639	-0.0204494	-0.0166133	-0.010923	0.000202669	-0.0085279	0.0300865	-0.0282559	0.111349	-0.0146164	-0.00737254	0.00671644
Lhx9	-0.03518	-0.0232051	-0.0307467	-0.0260825	-0.000457556	-0.0272793	-0.0655048	-0.038913	-0.0394187	-0.0284382	-0.0234437	-0.0424414	-0.0361726	-0.0345969	-0.0325426	-0.0344491	-0.032648	-0.0363722	6.6335e-05	-0.016393	0.00444073	-0.012719	-0.0366505	0.111335	-0.039461	-0.0208801	-0.0372884	-0.0238581	-0.0410704	-0.0417225	-0.0414243	-0.033865	-0.029693	-0.0261473	-0.00783041	0.137848	-0.0528866	0.187814	-0.0307477	-0.0336172	0.0186552
Mef2a	0.0086308	0.0159258	0.105694	0.0138777	-0.0464682	-0.0616972	-0.075704	-0.0514029	-0.0319324	-0.0308845	-0.0637385	-0.0217254	0.0412146	0.0304036	0.043089	0.0444249	0.0459555	0.00282675	-0.0446906	-0.0178375	-0.0429489	-0.043291	-0.0414037	-0.00112317	-0.0271799	-0.000709067	-0.0338349	-0.00650067	-0.0446003	-0.00272048	-0.00719375	-0.00867591	0.0322782	0.0585021	-0.0454811	0.0122582	-0.0447829	0.159148	-0.0301262	0.0304238	-0.0290068
Shox2	-0.0514597	-0.0352632	-0.048262	-0.047078	-0.00834725	-0.015644	-0.0589642	-0.0426592	-0.0475896	-0.0452744	-0.0130003	-0.051253	-0.0529026	-0.0514217	-0.0495907	-0.0520663	-0.0498816	-0.0464657	-0.0131401	-0.0415947	-0.00442059	-0.0340242	-0.0312519	0.13968	-0.0519499	-0.0421157	-0.0379642	-0.034925	-0.0399189	-0.0497492	-0.0492497	-0.041954	-0.0401763	-0.047047	-0.0213431	0.199183	-0.0516638	0.2	-0.0282421	-0.0470584	-0.00804357
Zfhx2	-0.0443358	-0.0305813	-0.0596731	-0.0485733	-0.00561386	-0.0191849	-0.0648821	-0.0355642	-0.03705	-0.0431789	-0.0191581	-0.0591079	-0.06138	-0.0507561	-0.0524897	-0.0475828	-0.0445856	-0.0421653	-0.00578805	-0.0396579	0.000301923	-0.0279642	-0.0383044	0.12759	-0.0460063	-0.0458762	-0.0263898	-0.0376706	-0.0445334	-0.0288728	-0.0342526	-0.0220286	-0.0436818	-0.0516979	-0.0124989	0.17102	-0.0523226	0.2	-0.0286811	-0.0384465	0.00196129
Ezr	-0.0155039	-0.0104261	-0.0200409	0.00296031	0.00937065	0.025959	0.0486944	0.00163179	-0.010736	0.00293236	0.00251941	0.0169401	-0.0191749	-0.0197596	-0.0139474	-0.0184455	-0.0142656	0.000425778	-0.0104423	-0.00150024	-0.00646846	0.00240351	0.050462	-0.0077909	-0.00919598	0.00378028	-0.0046496	-0.010848	0.0324443	-0.0140847	-0.0110428	-0.0135655	0.00313329	-0.0112738	0.00269559	-0.00141374	0.087097	-0.00638214	0.120004	-0.00552985	-0.0104995
Foxj1	-0.0206732	-0.00650709	-0.0194076	-0.00630068	0.0128945	0.00238088	-0.0202231	-0.0239361	-0.024502	-0.0104342	0.0691294	-0.0104906	-0.0190898	-0.0170004	-0.0185856	-0.013132	-0.0145227	-0.0017535	0.00535732	-0.00848806	0.00786997	0.0080928	0.0160255	0.00285085	-0.0206613	-0.0153974	0.00333761	-0.00853754	-0.0125659	-0.0135081	-0.0103526	-0.0127179	0.00834593	-0.00039337	0.00395682	0.00197317	0.00576445	-0.00789134	0.196837	-0.00540927	-0.00436112
Otx2	-0.0135014	-0.00948219	-0.014357	-0.011988	0.0113267	0.000298843	-0.00713944	-0.0101953	-0.0121625	-0.0105828	0.0991418	-0.00315044	-0.00847019	-0.0141653	-0.0105638	-0.0137785	-0.0130316	-0.00789671	-0.00809338	-0.00566271	-0.00647712	0.0063031	0.0188769	-0.00226932	-0.0136479	-0.0101818	-0.00565708	-0.0112033	-0.011091	-0.0130572	-0.00972194	-0.0121927	-0.0105461	-0.0127656	-0.00498578	-0.00372432	-0.00900508	-0.00439985	0.185372	-0.00905458	-0.00978714
Prdm16	-0.0413242	-0.0201721	-0.0426168	-0.0230308	0.0355077	0.00977251	-0.0428434	0.0608579	-0.00306838	-0.00458574	0.00972467	0.0137943	-0.0479504	-0.0531791	-0.0336039	-0.0457095	-0.0341677	-0.0246223	-0.00781506	0.0198287	0.00576881	0.026465	0.0882179	-0.0111477	-0.00131059	0.0553596	-0.00298614	-0.0195794	0.055481	-0.0300953	-0.0279371	-0.0187775	0.0318822	-0.00839433	0.0246616	0.00571304	-0.0172187	-0.00998018	0.165167	-0.00600867	-0.0153668
Lmx1a	-0.0223139	-0.0141586	-0.0243437	0.00875085	0.0176336	-0.0190873	-0.0311262	-0.0216129	-0.0285486	-0.00813588	-0.0155448	-0.0397658	-0.039215	-0.0374338	-0.0327069	-0.0293255	-0.0218821	-0.0210873	0.0388882	-0.00375712	0.0361505	0.00564457	-0.0196974	0.0366291	-0.0184665	-0.0120198	0.000878392	-0.000891203	-0.0174902	0.0119385	-0.00161915	0.0237382	-0.0167411	0.0309573	0.0325149	0.01786	-0.0190989	0.00704198	0.00268662	0.00113962	0.122802
Lmx1b	-0.0326583	-0.0222041	-0.0181718	-0.0320075	6.8388e-05	-0.0256202	-0.0342311	-0.0155543	-0.0260683	0.0331897	-0.0213916	-0.0338902	-0.0382785	-0.0395197	-0.0348942	-0.0366054	-0.0344415	-0.0298876	0.0282147	0.0758446	0.034347	-0.00245093	-0.0108789	0.0644121	0.0449864	0.10521	-0.0355373	-0.0354137	0.00984637	-0.0339204	-0.0281233	-0.0224958	-0.0155884	0.0276335	0.020639	-0.00222935	-0.0333263	0.0388221	-0.0164308	-0.0294488	0.134896
