# Supplementary material for: A Cellular Resolution Spatial Transcriptomic Landscape of the Medial Structures in Postnatal Mouse Brain
Source: Front Cell Dev Biol. 2022 May 17;10:878346. doi: 10.3389/fcell.2022.878346 (PMC9152126; doi:10.3389/fcell.2022.878346)
Supplement: Supplementary file 5 [file Table1.xlsx]

## Sheet: Sheet1
Table 1. Statistic materials of data process of the sections generated by Stereo-seq.
Sample	Tissue area (mm2)	Total reads	Q30 in CID	Q30 in UMI	Q30 in insertion	Ratio of reads with valid CID	Clean reads ratio	Mapping ratio	Ratio of reads under tissue	CID under tissue (M)	Average number of UMI (bin 50)	Average number of genes (bin 50)
P7_MouseBrain_Sagittal_Section1	82.01	7908618998	0.8521	0.826	0.8396	0.5867	0.4847	0.8131	0.558	74.79M	6425	2276
P7_MouseBrain_Sagittal_Section2	80.08	9582927173	0.8651	0.8334	0.8625	0.593	0.7987	0.871	0.7765	95.35M	3797	1533
